# Supplementary material for: Granitic intrusions enhance strain localization and rapid mantle exhumation along an oceanic detachment fault
Source: Sci Adv. 2026 Jun 3;12(23):eaec6950. doi: 10.1126/sciadv.aec6950 (PMC13232567; doi:10.1126/sciadv.aec6950)
Supplement: Supplementary file 2 — Tables S1 to S6 [file sciadv.aec6950_tables_s1_to_s6.zip]

Archive with 15 entries (14 files):
- SupplementaryTables/
- SupplementaryTables/.DS_Store
- __MACOSX/SupplementaryTables/._.DS_Store
- SupplementaryTables/SuppTable2_Zircon_SplitStream.xlsx
- __MACOSX/SupplementaryTables/._SuppTable2_Zircon_SplitStream.xlsx
- SupplementaryTables/SuppTable4_O_and_H.xlsx
- __MACOSX/SupplementaryTables/._SuppTable4_O_and_H.xlsx
- SupplementaryTables/SuppTable3_ApatiteIODPnewupb_final2.xlsx
- __MACOSX/SupplementaryTables/._SuppTable3_ApatiteIODPnewupb_final2.xlsx
- SupplementaryTables/SuppTable5_Amphibole-EPMA.xlsx
- __MACOSX/SupplementaryTables/._SuppTable5_Amphibole-EPMA.xlsx
- SupplementaryTables/SuppTable1_Samples.xlsx
- __MACOSX/SupplementaryTables/._SuppTable1_Samples.xlsx
- SupplementaryTables/SuppTable6_TitaniteQuartz.xlsx
- __MACOSX/SupplementaryTables/._SuppTable6_TitaniteQuartz.xlsx
