# Supplementary material for: Granitic intrusions enhance strain localization and rapid mantle exhumation along an oceanic detachment fault
Source: Sci Adv. 2026 Jun 3;12(23):eaec6950. doi: 10.1126/sciadv.aec6950 (PMC13232567; doi:10.1126/sciadv.aec6950)
Supplement: Supplementary file 2 — Tables S1 to S6 [file sciadv.aec6950_tables_s1_to_s6.zip › SupplementaryTables/SuppTable2_Zircon_SplitStream.xlsx]

## Sheet: DRS Settings
Data Reduction Scheme Settings
Baseline Subtract
IndexChannel	TotalBeam
MaskChannel	TotalBeam
MaskCutoff	1000
MaskMethod	Cutoff
MaskResults	TRUE
MaskTrim	0
Trace Elements
DefaultRefMat
Full-Quant	TRUE
Howell	FALSE
IndexChannel	Si29
Longerich	FALSE
MaskChannel	Si29
MaskCutoff	1000
MaskMethod	Laser log
MaskResults	TRUE
MaskTrim	0
Pettke	FALSE
exceptions
U-Pb Geochronology
238U/235U	137.818
BeamSecondsMaximum	60
BeamSecondsMethod	Laser log
BeamSecondsSensitivity	1000
DefaultFitType	Exponential with linear
FitEndCrop	1
FitStartCrop	1
IndexChannel	U238
MaskChannel	U238
MaskMethod	Laser log
MaskResults	TRUE
MaskThreshold	1000
MaskTrim	0
Pb206_U238
Pb207_U235
Pb208_Th232
ReferenceMaterial	Z_91500
UIsotopeCutoff	2000000
UIsotopeMode	U238
l232	4.9475e-11
l235	9.8485e-10
l238	1.55125e-10

## Sheet: Data
Sample_ID	Grain_ID	Position (x y)	Pb206/U238	Pb206/U238 2s.e.	Pb206/U238 age	Pb206/U238 age 2s.e.	Pb207/U235	Pb207/U235 2s.e.	Pb207/U235 age	Pb207/U235 age 2s.e.	Pb208/Th232	Pb208/Th232 2s.e.	Pb208/Th232 age	Pb208/Th232 age 2s.e.	U238/Pb206	U238/Pb206 2s.e.	Pb207/Pb206	Pb207/Pb206 2s.e.	rho 207Pb/206Pb v 238U/206Pb	Pb207/Pb206 age	Pb207/Pb206 age 2s.e.	U/Th	Final U/Th 2s.e.	U (ppm)	U (ppm) 2s.e.	Th (ppm)	Th (ppm) 2s.e.	Pb (ppm)	Pb (ppm) 2s.e.		Discordance (206238_207235)	Discordance (206238_207206)	rho 206Pb/238U v 207Pb/235U		Pb204 (ppm)	Pb204 (ppm) 2s.e.	Pb206 (ppm)	Pb206 (ppm) 2s.e.	Pb207 (ppm)	Pb207 (ppm) 2s.e.	Pb208 (ppm)	Pb208 (ppm) 2s.e.	Th232 (ppm)	Th232 (ppm) 2s.e.	U235 (ppm)	U235 (ppm) 2s.e.	U238 (ppm)	U238 (ppm) 2s.e.	Al (ppm)
91500	91500_1	42343 48736	0.181248	0.00281365	1073.38	15.3651	1.8842	0.0228304	1076.26	8.46556	0.0565143	0.0021911	1110.2	41.8699	5.52029	0.0866422	0.0752733	0.00106314	0.602325	1069.05	28.6395	2.72552	0.036693	86.0235	2.74035	31.587	0.79431	16.3095	0.732164		0.266951	-0.405698	0.551742		0.460283	0.306909	63.3595	1.26614	5.23873	0.114972	3.24692	0.137911	30.9983	0.734909	232.302	12.7969	85.1589	2.49956	26.6842
91500	91500_2	42479 48833	0.180631	0.00245442	1070.11	13.3842	1.88753	0.0290094	1075.58	10.1774	0.0552779	0.00214463	1086.58	40.9892	5.55875	0.0750527	0.075737	0.00104623	0.386525	1081.61	28.0548	2.69616	0.0369277	78.642	1.51792	29.2569	0.441487	14.8973	0.588918		0.508071	1.06314	0.547549		0.198495	0.300699	53.0285	0.929073	4.45946	0.0851662	2.68131	0.0930761	26.059	0.501951	223.512	12.8577	71.0859	1.34063	7.43893
91500	91500_3	42499 48779	0.180555	0.00238771	1069.71	13.0218	1.88337	0.0311539	1073.95	10.8813	0.0557143	0.00214767	1094.93	41.075	5.54877	0.0758508	0.0752588	0.00111478	0.381976	1078.17	29.3484	2.6695	0.032757	79.3754	1.82419	29.8257	0.516774	15.3118	0.655893		0.394067	0.784571	0.502592		0.473429	0.349028	56.9116	1.14048	4.76338	0.108983	2.92162	0.122576	28.0726	0.571878	233.412	12.0015	75.7819	1.76811	8.59046
91500	91500_4	42520 48722	0.178403	0.00281287	1057.84	15.3705	1.83429	0.0287443	1058.32	10.7805	0.0540819	0.00198362	1063.78	38.0349	5.62224	0.0924198	0.0746269	0.00122636	0.50842	1049.62	33.3402	2.66595	0.0343668	79.9958	2.19344	30.0553	0.654752	14.9335	0.586309		0.0456291	-0.783004	0.516302		0.0514999	0.326315	56.4715	1.07913	4.68674	0.102849	2.85692	0.0866862	28.3079	0.585365	234.462	13.983	77.0207	1.93376	9.72771
91500	91500_5	42438 48625	0.176777	0.00258393	1049	14.1234	1.81989	0.0253055	1051.73	9.12305	0.0521789	0.00201956	1027.23	38.7981	5.68323	0.0814712	0.0748991	0.00112368	0.506273	1063.35	29.0224	2.65728	0.0345505	84.0608	2.23667	31.6517	0.594701	15.1968	0.645653		0.259904	1.34944	0.449517		0.160569	0.267894	56.8856	1.10016	4.73498	0.102147	2.8551	0.10093	29.1027	0.55712	252.017	14.7255	78.6786	1.72552	19.5463
91500	91500_6	42350 48583	0.178901	0.00226641	1060.7	12.3684	1.84646	0.0280674	1061.05	10.0617	0.0528308	0.00168309	1040	32.3134	5.60953	0.0697736	0.0750326	0.0010081	0.380085	1063.16	27.0391	2.64767	0.028865	82.139	2.25426	30.9247	0.612028	15.0998	0.537414		0.0331288	0.231383	0.469831		-0.126855	0.281027	57.7885	1.11911	4.83512	0.108133	2.9061	0.0950259	29.1327	0.583536	239.493	16.0132	79.2497	1.9385	12.5328
91500	91500_7	42298 48592	0.177867	0.00251999	1054.98	13.8256	1.82712	0.0239079	1054.44	8.57895	0.0551818	0.00217518	1084.71	41.5852	5.64844	0.0836292	0.0743878	0.00101869	0.591316	1049.9	28.5539	2.65822	0.0298432	78.9699	2.21191	29.7322	0.679825	15.1055	0.672521		-0.0514068	-0.484354	0.472523		0.109493	0.273852	55.6496	1.22088	4.5866	0.0899032	2.86356	0.10067	28.1911	0.558824	229.505	13.8247	76.387	1.79682	10.9463
91500	91500_8	42245 48596	0.178073	0.00250115	1056.11	13.6918	1.83109	0.0270334	1055.64	9.72196	0.0526986	0.00182039	1037.37	34.9301	5.64076	0.0806095	0.074559	0.000924762	0.44334	1055.52	26.287	2.63684	0.0326984	79.9385	2.06342	30.3185	0.650096	14.7442	0.561899		-0.0450837	-0.0564325	0.525535		0.263905	0.289212	56.8946	1.13062	4.73352	0.0943789	2.86414	0.0915602	29.344	0.623049	219.07	11.5062	77.7291	1.66668	15.4496
91500	91500_9	42219 48644	0.177882	0.00309378	1054.9	16.9262	1.81735	0.0313388	1052.13	11.749	0.0508806	0.00178242	1002.46	34.2924	5.64319	0.0943536	0.0743305	0.00110473	0.408577	1043.06	30.1115	2.64413	0.0357236	80.4121	2.18417	30.3982	0.658377	14.3017	0.58627		-0.262923	-1.13508	0.65503		-0.327159	0.310688	59.2149	1.28783	4.88639	0.113904	2.87734	0.101383	30.4387	0.667847	244.157	14.0752	81.1718	1.87088	28.4214
91500	91500_10	42196 48696	0.176927	0.00240293	1049.87	13.1572	1.8398	0.0281148	1058.68	10.0602	0.0538843	0.00192333	1060.04	36.8442	5.67535	0.0773698	0.0754022	0.00106862	0.385724	1072.48	28.6024	2.66102	0.0333611	84.6593	2.04726	31.776	0.645043	15.8913	0.677893		0.832521	2.10837	0.521587		0.424445	0.323947	59.0911	1.11523	4.90918	0.0975022	3.0714	0.101954	30.1042	0.599169	272.83	15.0726	81.0517	1.51434	10.4656
91500	91500_11	42232 48744	0.180131	0.00253346	1067.36	13.8214	1.85968	0.0289939	1065.69	10.4015	0.0528937	0.00198363	1047.54	36.0344	5.57578	0.0778222	0.0748424	0.000960869	0.296948	1062.69	24.9016	2.66053	0.0369112	77.7583	2.17821	29.2125	0.614671	14.4822	0.603534		-0.156455	-0.440024	0.624565		0.239956	0.299101	55.7025	1.35884	4.6166	0.117319	2.83663	0.108162	28.155	0.693684	208.508	11.3812	75.925	1.99308	5.86241
91500	91500_12	42272 48791	0.180043	0.00250388	1066.89	13.6594	1.85387	0.0260091	1063.88	9.19595	0.0544051	0.00180816	1070.12	34.6652	5.57799	0.0771321	0.0745101	0.000863866	0.430825	1050.52	23.2115	2.66732	0.0346766	85.3039	1.97591	31.968	0.539347	16.1402	0.649315		-0.282809	-1.55805	0.619848		0.310808	0.303275	61.5149	1.21534	5.07217	0.114949	3.15563	0.119538	31.021	0.57299	250.375	13.146	83.1065	1.76302	25.8604
91500	91500_13	42440 48788	0.181261	0.00291121	1073.42	15.8671	1.85292	0.0277906	1063.39	9.82676	0.0520958	0.00215348	1025.51	41.3563	5.54884	0.0888128	0.0742405	0.00117321	0.528717	1039.75	31.8028	2.69273	0.0325116	75.5602	2.07683	27.7974	0.502819	13.444	0.619992		-0.942881	-3.23832	0.447683		0.165478	0.258741	58.0979	1.27595	4.71626	0.0977036	2.79575	0.108194	28.263	0.519813	242.305	17.6108	77.3065	1.75218	10.895
91500	91500_14	42461 48729	0.180459	0.00198479	1069.28	10.8272	1.85167	0.0258335	1063.1	9.16742	0.0532866	0.00221866	1048.33	42.4684	5.55621	0.0605756	0.0743927	0.00102377	0.400641	1045.67	27.8761	2.67041	0.0309337	72.5951	1.45339	27.3295	0.427146	13.5473	0.60858		-0.58138	-2.25782	0.409912		-0.315914	0.258457	54.9651	0.930666	4.54851	0.0838121	2.78446	0.105412	27.4565	0.445547	227.804	11.7423	74.0968	1.4442	6.17628
91500	91500_15	42426 48678	0.180904	0.00216828	1071.67	11.8293	1.84953	0.0287699	1062.11	10.2312	0.0531557	0.00196282	1046.03	37.6312	5.54545	0.0664307	0.074193	0.00128534	0.476456	1037.12	34.708	2.64304	0.0372352	76.4856	1.58276	29.1136	0.483886	14.3984	0.587423		-0.899916	-3.33147	0.242178		-0.112109	0.280078	59.6253	1.00314	4.91935	0.0984447	2.99511	0.106647	29.9142	0.53935	237.318	13.0965	79.4003	1.39485	8.67216
91500	91500_16	42381 48631	0.178157	0.00244991	1058.74	12.7663	1.84952	0.0278598	1062.18	9.93949	0.0529174	0.00208002	1048.64	42.2308	5.62199	0.0727906	0.0750653	0.000995506	0.442584	1064.22	26.7438	2.64835	0.0345101	77.9908	2.05417	29.3063	0.544766	14.413	0.629085		0.323978	0.514998	0.533369		0.167466	0.307525	57.9749	1.14852	4.82245	0.10146	2.93151	0.101835	29.2625	0.519944	226.737	12.4959	78.0574	1.56586	10.054
91500	91500_17	42328 48639	0.178201	0.00245912	1056.83	13.4459	1.84941	0.0306252	1061.92	10.9006	0.0542179	0.00181986	1066.52	34.8196	5.63543	0.0777704	0.0753126	0.00124842	0.427201	1067.87	33.6594	2.65923	0.0319924	84.0753	2.35703	31.5148	0.657808	15.8028	0.617738		0.479292	1.03389	0.400167		-0.122871	0.252881	60.0081	1.41064	4.95039	0.117732	3.04425	0.093832	30.1566	0.629287	248.156	14.6386	81.496	1.99641	16.3076
91500	91500_18	42274 48646	0.179	0.0024826	1061.19	13.5498	1.85153	0.0274165	1062.94	9.66451	0.054223	0.00201566	1066.47	38.5935	5.61015	0.0766008	0.0750383	0.00105892	0.448107	1062.82	28.4382	2.65468	0.0304084	82.7356	2.58677	30.9704	0.700329	15.5332	0.684628		0.16474	0.153062	0.507066		0.00397037	0.294379	55.9021	1.12724	4.66184	0.109182	2.90853	0.106144	28.0904	0.583729	255.151	14.9912	75.4043	1.69067	9.7659
91500	91500_19	42254 48696	0.1785	0.00292938	1058.33	15.9986	1.84165	0.0322053	1059.02	11.412	0.0540197	0.0018458	1062.7	35.416	5.63557	0.0916586	0.0748923	0.00123093	0.449831	1056.76	33.3543	2.66985	0.0298031	81.9012	2.23558	30.7509	0.708029	15.2546	0.627753		0.0646891	-0.14831	0.521436		0.115667	0.285468	58.8225	1.26636	4.86717	0.107847	2.97355	0.1097	29.0813	0.605142	255.398	14.7933	78.5958	1.82318	10.1391
91500	91500_20	42290 48740	0.176795	0.00261475	1051.49	15.0187	1.82696	0.0272033	1054.15	9.73456	0.0536675	0.00215795	1055.69	41.3826	5.67193	0.086992	0.075022	0.00100635	0.410338	1062.88	27.2876	2.68263	0.0357176	88.2618	2.42238	32.7562	0.640618	16.3512	0.75208		0.252425	1.07174	0.625388		0.206687	0.301453	62.2598	1.31687	5.14039	0.10969	3.17977	0.131211	31.243	0.58595	246.8	14.9137	84.9902	1.97722	13.3359
91500	91500_21	42325 48791	0.177298	0.00273495	1051.81	14.9752	1.84875	0.0337934	1063.46	11.4562	0.0561725	0.00229794	1103.57	43.9218	5.67043	0.0883247	0.0756274	0.00114952	0.269011	1077.53	30.8395	2.71871	0.0412661	82.6382	2.41507	30.2717	0.594555	15.8046	0.723416		1.09601	2.38757	0.604649		0.0737472	0.240593	59.473	1.56622	4.93418	0.141805	3.1169	0.130993	29.1947	0.743455	238.469	11.6579	80.1598	1.96151	5.4682
91500	91500_22	42383 48788	0.180415	0.0026986	1068.87	14.7427	1.84322	0.0312178	1059.67	11.0521	0.0556163	0.00204919	1093.14	39.2232	5.55623	0.0802238	0.0741121	0.00108435	0.373513	1037.28	29.8197	2.73374	0.0379274	83.2984	2.37504	30.2466	0.563859	15.6022	0.640115		-0.868311	-3.04547	0.580791		-0.10258	0.262866	61.2106	1.46094	4.99767	0.118027	3.16506	0.111938	29.6516	0.679117	236.316	14.5165	81.6686	2.31607	15.8157
91500	91500_23	42401 48733	0.18008	0.00248706	1067.09	13.5743	1.86688	0.0268251	1068.43	9.55575	0.0539484	0.0020094	1061.2	38.5269	5.5766	0.0766575	0.0752763	0.00120894	0.548627	1067.28	33.0022	2.66009	0.0316437	77.8247	1.78288	29.1836	0.540824	14.5627	0.574337		0.125188	0.0180042	0.346962		0.463733	0.282802	54.1818	0.99075	4.4873	0.0865945	2.77921	0.0984741	28.1045	0.480774	236.088	14.0944	76.6383	1.3585	9.96198
91500	91500_24	42370 48686	0.180205	0.00228351	1067.83	12.4961	1.8556	0.0289157	1064.26	10.297	0.0522202	0.00197837	1028.06	38.0459	5.56972	0.0729302	0.0744568	0.000906639	0.256018	1048.68	24.3685	2.65692	0.0275717	77.1174	2.05039	28.9494	0.669209	13.9913	0.593239		-0.334776	-1.82575	0.602989		0.0404064	0.297444	56.402	1.14924	4.63506	0.0992345	2.80968	0.10718	28.0466	0.601481	249.543	12.7352	75.0146	1.80357	9.27304
91500	91500_25	42308 48689	0.178818	0.00258227	1060.17	14.1334	1.87315	0.0299588	1070.42	10.5573	0.053986	0.00229579	1061.68	43.9712	5.60526	0.086585	0.075785	0.00102067	0.396285	1083.13	27.4538	2.63925	0.0349269	84.9563	2.66767	31.8718	0.683832	15.953	0.691403		0.957674	2.11991	0.622318		0.0965781	0.297791	62.4829	1.48746	5.17267	0.110391	3.20144	0.127343	31.7882	0.682769	270.793	15.6549	84.486	2.19777	17.5017
GJ1	GJ1_1	70945 44320	0.0976074	0.00156339	600.227	9.17848	0.804523	0.010402	599.004	5.82652	0.0278921	0.00205104	555.147	40.3009	10.304	0.166193	0.0596857	0.000748887	0.624633	586.145	26.8209	33.5956	0.535608	410.327	14.6981	12.1858	0.344518	3.1117	0.253978		-0.204104	-2.40236	0.605277		0.204494	0.309189	143.616	4.0894	9.42239	0.26226	0.544965	0.0399648	10.4708	0.287023	1092.39	51.1645	355.879	11.4014	1.71082
GJ1	GJ1_2	70936 44460	0.097822	0.00150002	601.498	8.81088	0.803366	0.0114739	598.265	6.49841	0.0302145	0.00221361	600.621	43.3536	10.2771	0.15999	0.0595307	0.00065732	0.442494	581.516	24.2148	32.8882	0.484131	388.703	11.7518	11.8606	0.280235	3.22885	0.217603		-0.540467	-3.43626	0.719447		0.386092	0.320985	139.388	4.05371	9.24227	0.268489	0.5699	0.0348408	10.4194	0.270564	1039.12	43.1669	344.901	11.0456	2.02546
GJ1	GJ1_3	70986 44456	0.097097	0.00140242	597.255	8.25427	0.80048	0.0117612	596.61	6.65476	0.0292532	0.00234817	581.608	46.063	10.3228	0.14893	0.059748	0.000655097	0.365999	589.481	23.8179	33.0949	0.405073	381.478	10.1204	11.5556	0.263458	3.09525	0.247752		-0.10812	-1.31873	0.712539		-0.101427	0.282113	140.181	3.59681	9.33211	0.254096	0.563073	0.037914	10.4177	0.267128	1040.98	36.405	349.613	9.70417	3.08812
GJ1	GJ1_4	71094 44221	0.0967446	0.00164427	595.142	9.65901	0.7931	0.0117416	592.443	6.66486	0.0288611	0.00235815	573.906	46.3116	10.403	0.176691	0.0595193	0.000844579	0.565593	578.567	30.7062	32.8702	0.472821	380.268	11.459	11.622	0.304477	3.05493	0.24327		-0.455551	-2.86474	0.622153		0.324617	0.259651	134.311	3.15271	8.8943	0.216387	0.551446	0.0364513	10.2187	0.27575	1083.43	44.5906	341.558	9.66794	4.54474
GJ1	GJ1_5	71101 44313	0.0971716	0.00121387	597.724	7.13509	0.798896	0.00997024	595.858	5.63827	0.0298489	0.0025788	593.079	50.4623	10.3275	0.131272	0.059617	0.000735283	0.489473	583.714	26.7902	32.7114	0.408006	355.457	9.79647	10.8161	0.248546	2.98694	0.265289		-0.313204	-2.40017	0.523978		0.287024	0.301402	130.082	3.21421	8.65508	0.202652	0.538422	0.0412095	9.78242	0.257637	1058.54	39.804	328.883	9.38752	3.53574
GJ1	GJ1_6	71070 44266	0.097331	0.00123465	598.657	7.24768	0.797491	0.0090863	595.121	5.12977	0.0286567	0.00242586	569.81	47.5695	10.3112	0.129836	0.0593935	0.000617853	0.526259	576.985	22.4837	33.0525	0.461378	354.121	9.01362	10.8024	0.226044	2.89286	0.260158		-0.594154	-3.75602	0.634584		0.272493	0.297736	131.715	2.68811	8.69847	0.177314	0.52216	0.037147	9.87866	0.214524	989.341	35.6013	328.812	7.55755	3.42613
GJ1	GJ1_7	71040 44224	0.0973058	0.00144665	598.476	8.50323	0.80425	0.0110066	598.802	6.20802	0.0310819	0.0025241	617.322	49.4485	10.3288	0.157601	0.0599382	0.000681457	0.477754	596.086	24.812	32.477	0.465179	351.244	8.09623	10.8386	0.218101	3.0681	0.249396		0.0544319	-0.40091	0.684491		-0.15021	0.272421	132.882	2.73431	8.9233	0.198808	0.590699	0.0438406	10.1848	0.211872	958.211	33.5592	334.008	7.11368	4.2545
GJ1	GJ1_8	70939 44231	0.0980218	0.00166455	602.64	9.77371	0.804584	0.0112043	598.978	6.28648	0.0282056	0.00199563	561.358	39.2471	10.2388	0.168394	0.0595788	0.000723014	0.597555	582.534	26.1437	32.7866	0.516735	338.181	8.63658	10.4086	0.233556	2.70081	0.195386		-0.611524	-3.45148	0.720266		0.0132433	0.316888	132.836	3.45621	8.76423	0.223887	0.527621	0.0328973	10.0305	0.239179	1062.88	41.6056	331.236	8.9165	5.90622
GJ1	GJ1_9	70990 44227	0.0974504	0.00175991	599.264	10.3289	0.804777	0.0117692	599.036	6.6003	0.0310182	0.00227426	616.316	44.4876	10.3368	0.185883	0.0599879	0.00079478	0.593435	600.905	27.6938	32.4979	0.416001	361.298	10.3003	11.1343	0.286914	3.1698	0.236424		-0.0380165	0.273084	0.672465		0.0262364	0.287629	137.955	3.83789	9.12512	0.247181	0.614514	0.0400704	10.5388	0.291658	1085.16	44.8713	347.66	10.7742	3.21466
GJ1	GJ1_10	71020 44270	0.0968882	0.00142694	596.024	8.37321	0.794199	0.00996933	594.12	5.85802	0.0303016	0.00244992	602.082	48.0566	10.3704	0.14917	0.059571	0.000653951	0.531981	583.004	23.9812	32.9307	0.461692	355.618	7.41787	10.8493	0.208061	3.03466	0.252212		-0.320451	-2.2332	0.681657		0.135644	0.266165	129.355	2.62596	8.53248	0.171997	0.556883	0.0398508	9.8769	0.208862	932.818	30.7137	327.164	7.02409	5.66941
GJ1	GJ1_11	71048 44313	0.0975573	0.00164874	599.916	9.67326	0.812816	0.0121736	603.521	6.83608	0.0311039	0.00270545	617.556	52.943	10.3151	0.173034	0.0606522	0.000842593	0.493481	619.689	29.8785	32.7534	0.446192	357.212	7.1069	10.9558	0.205003	3.20089	0.285783		0.597349	3.19073	0.654333		-0.0677609	0.26073	136.568	3.23749	9.0978	0.225443	0.60549	0.0444885	10.3034	0.215627	1051.45	35.0399	335.839	6.20572	4.69352
GJ1	GJ1_12	71029 44362	0.0971715	0.0015481	597.669	9.08082	0.801658	0.0114265	597.31	6.42767	0.0287326	0.0025005	571.236	49.0756	10.3479	0.160895	0.0598903	0.000695775	0.450072	598.022	26.3206	33.3288	0.483553	357.033	10.7918	10.7316	0.260262	2.82359	0.240911		-0.0601031	0.0589749	0.688012		-0.160309	0.258631	139.852	3.86313	9.24016	0.247952	0.556981	0.0416094	10.3771	0.270747	1161.6	44.1083	348.543	10.188	2.57909
GJ1	GJ1_13	71004 44411	0.0972102	0.0015646	597.892	9.1831	0.797989	0.0122612	596.308	7.26893	0.0300351	0.00244531	596.862	47.8143	10.3222	0.171247	0.0595062	0.00065736	0.391506	580.71	23.5776	33.1605	0.489522	351.874	8.67625	10.6271	0.21206	2.95786	0.244885		-0.265612	-2.9587	0.7879		0.0745358	0.301351	144.21	3.60561	9.50319	0.243625	0.61091	0.0404513	10.647	0.236303	1041.77	40.1623	352.952	7.44594	5.01054
GJ1	GJ1_14	70953 44414	0.0975941	0.00165189	600.131	9.69942	0.806328	0.0117747	599.911	6.62653	0.0289397	0.00241574	575.397	47.3472	10.3124	0.175618	0.0601101	0.000722996	0.481659	601.826	26.0243	32.9407	0.45683	352.963	7.7573	10.7561	0.223486	2.87403	0.249171		-0.0366534	0.281557	0.727931		0.24372	0.311049	146.216	3.49348	9.78105	0.230206	0.593755	0.0471573	10.9253	0.258824	1049.95	37.4783	359.201	7.44083	6.07474
GJ1	GJ1_15	70902 44416	0.0976656	0.00147398	600.585	8.64454	0.809039	0.00978281	601.585	5.48024	0.0303972	0.00265965	603.752	51.9922	10.2901	0.152786	0.0600135	0.00074433	0.629871	602.144	28.0564	32.9846	0.52571	350.932	9.8183	10.5909	0.237775	2.95346	0.268905		0.166281	0.259003	0.558997		0.0829694	0.305749	140.209	3.45987	9.31177	0.239423	0.590867	0.0410757	10.346	0.252906	971.951	33.3931	347.729	9.64124	3.84299
GJ1	GJ1_16	70875 44368	0.0974386	0.00136369	599.27	8.01704	0.803607	0.0108083	598.456	6.07988	0.0275886	0.00230601	548.946	45.2472	10.2573	0.131552	0.0598103	0.000677702	0.469737	591.533	24.53	33.0446	0.542937	365.142	8.98562	11.0482	0.229806	2.81876	0.239923		-0.135916	-1.30787	0.656597		0.0229477	0.234895	137.699	3.22021	9.07285	0.201832	0.538879	0.0443389	10.2044	0.23564	1050.43	35.5779	342.499	7.84403	4.78905
GJ1	GJ1_17	70846 44326	0.0969653	0.00152676	596.459	8.96843	0.796905	0.00938153	594.77	5.30078	0.0303562	0.0025449	603.055	49.807	10.3458	0.170205	0.0596331	0.000693007	0.667272	584.826	25.1832	33.702	0.588323	371.328	11.644	11.0282	0.269155	3.13093	0.273912		-0.284064	-1.98924	0.721053		0.149967	0.272162	133.484	3.91472	8.80511	0.246653	0.570687	0.0389177	9.82435	0.286864	1081.81	47.6732	334.676	11.1562	4.8505
GJ1	GJ1_18	70863 44282	0.0977107	0.00126855	600.882	7.44746	0.804864	0.0115362	599.1	6.50874	0.0294209	0.00245883	584.79	48.1223	10.2732	0.13383	0.0597118	0.000703957	0.309041	587.559	25.5478	32.891	0.476898	356.567	8.49746	10.8343	0.219305	2.96361	0.243541		-0.297331	-2.26745	0.637623		-0.105613	0.249823	133.726	2.81805	8.8394	0.200527	0.548665	0.0400153	9.84664	0.217074	1015	35.8702	328.08	7.50981	4.97268
GJ1	GJ1_19	70896 44323	0.0973943	0.00140397	599.003	8.24156	0.802064	0.011083	597.564	6.25467	0.0315166	0.00247061	625.9	48.3638	10.3149	0.148194	0.0596201	0.000679858	0.473649	592.829	25.1691	33.016	0.519471	353.163	7.04284	10.7813	0.242067	3.12182	0.242396		-0.240872	-1.04147	0.633468		-0.424806	0.245507	134.942	3.26381	8.8933	0.213718	0.595666	0.0418725	10.0469	0.257079	961.163	32.3087	335.275	7.96673	1.96518
GJ1	GJ1_20	70925 44368	0.0970326	0.0013759	596.883	8.08029	0.803525	0.00988412	598.476	5.56533	0.0307515	0.00277984	610.56	54.3951	10.3518	0.146164	0.060085	0.000658115	0.541228	601.697	23.8837	32.9216	0.431983	353.701	9.81694	10.7269	0.264532	2.96733	0.244481		0.266211	0.800049	0.662943		0.0643092	0.286704	136.191	3.18259	8.98377	0.214946	0.574425	0.0380348	10.0377	0.230685	999.721	39.44	333.549	8.73371	2.78134
GJ1	GJ1_21	70977 44363	0.0967301	0.0015244	595.079	8.95087	0.807401	0.011326	600.553	6.34018	0.0287098	0.00231502	570.979	45.4469	10.3946	0.162152	0.0604452	0.000760613	0.550491	617.9	28.736	32.8921	0.479796	348.538	8.77624	10.5774	0.237072	2.80838	0.23161		0.911493	3.6932	0.604886		0.217657	0.25854	135.293	3.10224	8.99183	0.193872	0.55842	0.0403439	10.2189	0.232422	1087.76	34.5438	338.839	8.07139	4.47849
GJ1	GJ1_22	70996 44316	0.0967459	0.00139284	595.195	8.18277	0.810593	0.0123319	602.265	6.89506	0.0307353	0.00296536	610.014	58.1068	10.3623	0.154742	0.0606068	0.00069561	0.381875	620.098	24.5147	32.867	0.417579	349.499	9.81638	10.6408	0.275031	3.00604	0.293438		1.17388	4.01601	0.732049		0.101061	0.267755	127.817	3.3621	8.48304	0.210405	0.563692	0.0485866	9.98527	0.282049	1097.75	38.2322	333.446	9.68742	4.10019
GJ1	GJ1_23	70964 44275	0.0979694	0.00139773	602.382	8.19681	0.810048	0.0119251	601.993	6.66893	0.0313825	0.0023272	623.416	45.5644	10.2316	0.149689	0.0598303	0.000698195	0.409081	592.007	25.2356	32.4988	0.421853	354.172	9.01471	10.8729	0.246743	3.16929	0.248386		-0.064617	-1.75239	0.688113		0.0576353	0.281669	140.689	3.22796	9.26422	0.219709	0.630363	0.0405925	10.485	0.243108	1204.3	36.1731	341.656	7.66775	2.38393
GJ1	GJ1_24	70911 44278	0.0979159	0.00158836	602.034	9.31808	0.815521	0.0116996	605.082	6.49351	0.0288518	0.00241104	573.674	47.2882	10.2722	0.164948	0.0606174	0.000742565	0.556276	619.822	26.4306	32.8103	0.437099	348.367	8.85174	10.5803	0.218747	2.83071	0.243532		0.503775	2.86991	0.625349		-0.173603	0.248256	136.245	2.83085	9.03983	0.177805	0.54693	0.0382689	10.3259	0.207306	1120.46	36.313	341.376	7.59906	1.05143
Piexe	Piexe_1	48680 42575	0.091049	0.00162748	561.579	9.61232	0.735991	0.0224825	558.176	13.1145	0.0310554	0.00240416	616.93	47.0313	11.0245	0.186185	0.0586828	0.00172664	0.253101	524.659	66.0843	3.61722	0.103068	56.1878	3.87423	15.4398	0.809835	4.42756	0.392106		-0.609552	-7.03682	0.354246		0.358138	0.356914	19.4546	0.886509	1.25533	0.0673329	0.819327	0.0546132	14.2386	0.548502	144.055	13.9481	51.9608	2.8224	0.227527
Piexe	Piexe_2	48766 42466	0.0912472	0.00175372	562.723	10.3706	0.756962	0.0200403	570.814	11.4196	0.0295131	0.00191086	587.118	37.4759	10.9882	0.217691	0.0598341	0.00144907	0.359025	584.657	54.5181	2.56296	0.0546365	53.0091	1.67792	20.6767	0.463369	5.65279	0.391426		1.41742	3.75151	0.432401		0.0444874	0.278217	18.0874	0.506095	1.20761	0.0428288	1.01368	0.0596591	18.3763	0.463126	136.812	9.65278	47.4738	1.19678	-1.31176
Piexe	Piexe_3	48737 42421	0.0924763	0.0015662	570.018	9.24308	0.777074	0.0222944	582.032	12.7623	0.0305641	0.00156532	607.998	30.6861	10.8516	0.177528	0.0610457	0.00180137	0.357445	621.794	62.0078	2.52414	0.0353569	49.244	1.42322	19.5322	0.439763	5.55523	0.321336		2.06411	8.32682	0.255731		0.0953541	0.30865	18.0504	0.382757	1.21847	0.0354969	1.06444	0.0527213	18.4928	0.374612	130.423	9.24917	47.1694	1.02592	-1.15991
Piexe	Piexe_4	48573 42430	0.0900685	0.00189846	555.725	11.2266	0.720535	0.0251643	548.517	15.0869	0.0276151	0.00263157	549.127	51.5573	11.2149	0.241092	0.0581325	0.00198988	0.24425	507.858	74.1659	2.07149	0.0409664	23.9322	0.941574	11.541	0.366117	2.9003	0.286162		-1.31403	-9.42523	0.359019		0.0206106	0.274824	8.08215	0.227377	0.522613	0.0213343	0.53972	0.0428425	10.4198	0.303059	73.4396	6.87232	21.9745	0.719724	-0.357566
Piexe	Piexe_5	48553 42483	0.0915032	0.00156105	564.274	9.21437	0.721842	0.0292445	548.497	17.2536	0.0269861	0.00232646	537.068	45.7043	10.9996	0.188125	0.057343	0.00236778	0.251537	455.072	98.9008	1.99501	0.0344372	21.4971	0.657968	10.8231	0.277028	2.65314	0.226032		-2.87638	-23.9967	0.195069		0.100305	0.299936	7.50179	0.193078	0.488753	0.0229	0.508298	0.0420823	9.84911	0.217995	66.5475	6.93551	20.0259	0.512168	0.0590753
Piexe	Piexe_6	48534 42534	0.0933553	0.00161568	575.194	9.50856	0.755816	0.0150992	570.759	8.72787	0.0287352	0.00127483	572.268	25.0541	10.7813	0.181357	0.0588149	0.00120933	0.440743	545.214	44.994	2.70321	0.029591	100.634	2.82197	37.2487	0.877435	9.83903	0.457766		-0.777092	-5.49883	0.405846		0.129336	0.262683	36.6567	0.96557	2.38012	0.0607962	1.85612	0.0765573	34.907	0.841107	289.277	15.6164	95.8819	2.375	0.360244
Piexe	Piexe_7	48575 42583	0.093606	0.00138322	576.713	8.15774	0.755294	0.0136583	570.613	7.85016	0.0302409	0.00149608	601.703	29.3233	10.7067	0.152682	0.0585336	0.00100736	0.390883	538.957	37.6184	2.70334	0.0342072	94.9694	2.46545	35.1709	0.744646	9.77414	0.496593		-1.06899	-7.00542	0.466468		0.144794	0.288336	35.5487	0.817247	2.32226	0.0605112	1.9094	0.0953006	33.9475	0.706814	261.048	15.4938	92.4499	2.02138	2.67021
Piexe	Piexe_8	48612 42631	0.0912479	0.00139586	562.796	8.2446	0.746089	0.0122588	565.397	7.12173	0.027743	0.000927826	552.928	18.2374	11.0167	0.169503	0.059159	0.00097763	0.411501	562.855	36.2647	1.87285	0.0260465	143.155	2.90157	76.3708	1.22398	19.5813	0.716555		0.460036	0.0105956	0.517578		-0.0186571	0.3324	52.5835	1.26392	3.46681	0.09348	3.83475	0.137979	74.5387	1.82371	453.203	19.4597	140.534	2.94263	-1.47124
Piexe	Piexe_9	48643 42678	0.0932348	0.00178933	574.446	10.5386	0.769465	0.0227871	577.577	13.0016	0.0288685	0.00244208	573.953	47.9491	10.8139	0.205811	0.0598371	0.00151862	0.152908	575.11	55.6538	3.97975	0.0635221	48.6393	1.37642	12.2831	0.323832	3.24729	0.282332		0.542105	0.115517	0.537098		-0.00486986	0.329467	18.3438	0.52362	1.20251	0.0375826	0.649099	0.0458186	11.9889	0.36197	156.86	11.7155	48.218	1.46188	3.26671
Piexe	Piexe_10	48698 42673	0.0914904	0.00153747	564.202	9.07892	0.754843	0.0184634	571.505	10.1902	0.0286606	0.00210173	570.201	41.2336	10.973	0.193809	0.0597804	0.00149931	0.407733	583.397	53.0441	5.45475	0.0863856	57.2878	1.58277	10.6246	0.37584	2.8148	0.216944		1.27779	3.29027	0.335425		-0.111897	0.29987	20.7798	0.582149	1.37647	0.0374722	0.527899	0.0317693	10.0671	0.296633	144.181	9.20327	55.1139	1.34742	-0.213118
Piexe	Piexe_11	48752 42673	0.0927123	0.00168428	571.388	9.92264	0.753662	0.017156	569.267	9.92654	0.0295434	0.002337	587.332	45.7949	10.864	0.193954	0.0591121	0.00142156	0.440981	550.746	53.3158	6.97896	0.128588	59.5295	1.55248	8.58437	0.209677	2.3657	0.19098		-0.372587	-3.74806	0.308471		0.0489328	0.272054	22.1875	0.476042	1.44624	0.0393081	0.460673	0.0310127	8.34493	0.199122	181.101	11.8849	58.2945	1.27917	1.81497
Piexe	Piexe_12	48774 42619	0.0916781	0.00103487	565.389	6.11309	0.742755	0.0173874	564.479	10.4765	0.0264421	0.00220319	526.463	43.3773	10.9159	0.117453	0.0591394	0.00143434	0.255112	551.388	53.3646	5.23775	0.0732712	50.134	1.25766	9.61858	0.239802	2.34327	0.201399		-0.161202	-2.53924	0.22333		-0.0118434	0.310633	19.5665	0.443516	1.2718	0.0365661	0.492144	0.0372256	9.76473	0.21918	155.745	11.7569	51.6172	1.18025	2.79891
Piexe	Piexe_13	48791 42565	0.0933068	0.0016173	574.908	9.51614	0.749625	0.0238758	565.926	13.7488	0.0280899	0.00167922	559.331	33.0136	10.7869	0.181707	0.0584168	0.00196279	0.352571	508.112	71.8587	2.54531	0.0486716	42.6285	1.24781	16.7355	0.352344	4.34489	0.272062		-1.58709	-13.1458	0.203546		-0.114463	0.274867	16.5673	0.412557	1.07383	0.0401429	0.887685	0.0491271	16.7727	0.408953	133.73	9.79885	43.0327	1.0781	0.525675
Piexe	Piexe_14	48750 42516	0.0932729	0.00168288	574.695	9.9063	0.735335	0.0242854	557.499	14.062	0.0283684	0.00205095	564.514	40.2473	10.7971	0.190055	0.0574924	0.00191549	0.296383	473.395	71.5807	2.6013	0.0348986	40.595	1.20891	15.5815	0.364627	4.0667	0.31524		-3.08456	-21.3986	0.290201		-0.00233814	0.388759	16.5369	0.409332	1.0554	0.0354557	0.877909	0.0599284	16.4373	0.405967	132.259	9.82726	42.7453	1.12549	0.0570046
Piexe	Piexe_15	48713 42475	0.0934267	0.00186164	575.563	10.9961	0.754027	0.0222097	568.741	12.8923	0.0294268	0.0021313	585.239	41.7073	10.767	0.218085	0.0588237	0.00185807	0.463103	537.668	69.3119	2.6521	0.0466961	34.5786	1.2186	13.0343	0.341768	3.4372	0.231148		-1.19949	-7.04811	0.193676		-4.81365e-05	0.307169	13.3379	0.334205	0.862787	0.0258031	0.71037	0.0420965	12.9119	0.272123	104.562	8.17017	34.4003	0.777937	-1.33157
Piexe	Piexe_16	48663 42480	0.0920417	0.001533	567.459	9.05544	0.75389	0.0225573	568.612	13.0595	0.0285864	0.00228118	568.587	44.7687	10.9014	0.17734	0.0598956	0.00193408	0.308148	563.912	71.5714	2.17195	0.035957	30.777	0.926958	14.1894	0.340771	3.74105	0.301056		0.202633	-0.62901	0.242815		-0.282803	0.29199	11.5239	0.233334	0.758204	0.0237242	0.737508	0.050697	13.7483	0.243202	91.2464	9.50929	30.5156	0.661155	0.903549
Piexe	Piexe_17	48607 42479	0.0937746	0.00171909	577.645	10.1403	0.754191	0.0308908	567.15	17.8873	0.0278796	0.00235862	554.62	46.2	10.669	0.177479	0.0585523	0.00246772	0.281421	503.489	92.5664	1.95697	0.0332478	22.078	0.832324	11.2714	0.329172	2.87453	0.23774		-1.85035	-14.7284	0.126494		-0.232777	0.30055	7.91971	0.190245	0.512591	0.0198515	0.545849	0.0376544	10.443	0.276419	64.2338	7.1393	20.6626	0.625505	0.196035
Piexe	Piexe_18	48590 42531	0.0931987	0.00168114	574.257	9.90308	0.77627	0.0293322	580.246	16.8835	0.0282063	0.00251888	560.874	49.4054	10.8068	0.192938	0.060614	0.00237419	0.327176	570.632	90.2325	1.97286	0.0320059	22.5209	0.754852	11.3703	0.275735	2.90919	0.253267		1.03214	-0.635329	0.161021		-0.043267	0.285189	8.42093	0.206807	0.56667	0.0229738	0.582716	0.0417747	10.8701	0.249823	61.6915	6.58377	21.8048	0.628487	-0.628322
Piexe	Piexe_19	48625 42578	0.0890866	0.00144921	550.006	8.57868	0.726709	0.0141772	553.865	8.28451	0.0265464	0.000946805	529.373	18.6369	11.2923	0.186716	0.0591763	0.000972977	0.312342	563.41	36.6313	1.90335	0.0266608	124.335	2.60955	65.2562	1.12799	16.0031	0.591057		0.696738	2.3791	0.582075		-0.242062	0.291851	43.2524	0.965245	2.82264	0.0681568	3.04983	0.108813	60.5669	1.41216	335.383	16.856	116.714	2.28966	-0.447794
Piexe	Piexe_20	48663 42626	0.0927236	0.00159975	571.472	9.42501	0.752327	0.0197178	568.151	11.3837	0.0297002	0.0022698	590.473	44.5562	10.8294	0.190554	0.0587423	0.00144841	0.283812	535.915	54.9599	4.00943	0.0622931	48.8476	1.57393	12.1611	0.338903	3.33628	0.263277		-0.584499	-6.6347	0.418186		0.0463836	0.305667	18.084	0.477933	1.16582	0.039256	0.644724	0.0432565	11.4839	0.324438	135.035	11.9222	46.5749	1.39419	-0.0743771
Piexe	Piexe_21	48720 42623	0.0916455	0.00160988	565.104	9.51146	0.745	0.0184782	564.022	10.8549	0.02901	0.00197211	577.179	38.6977	10.9202	0.175711	0.0594041	0.00165022	0.381892	554.865	61.2673	3.66485	0.0559717	58.5682	1.59963	16.0592	0.367523	4.31096	0.305358		-0.191734	-1.84522	0.253208		0.3638	0.280442	21.6629	0.441373	1.43856	0.0446696	0.86438	0.0500434	15.7734	0.381378	172.777	13.5458	57.3663	1.3231	-0.00857405
Piexe	Piexe_22	48738 42568	0.0927026	0.00152003	571.362	8.95893	0.766116	0.0244732	575.374	14.0216	0.0284622	0.00248926	565.933	48.8737	10.8513	0.17658	0.0599376	0.0017878	0.145848	570.655	65.7681	2.78878	0.050285	32.1143	1.0604	11.458	0.271146	3.02352	0.276543		0.69726	-0.123967	0.370398		-0.192698	0.32124	11.7074	0.263656	0.772849	0.0250975	0.584004	0.0457567	11.3095	0.24428	98.4338	8.45745	32.268	0.943539	2.32715
Piexe	Piexe_23	48696 42524	0.0931116	0.00159882	573.759	9.42261	0.758403	0.0257682	570.629	14.9131	0.0293868	0.00275767	583.788	53.9686	10.8114	0.186693	0.0591753	0.00204237	0.243573	532.136	76.3344	2.48524	0.0369888	27.949	0.962286	11.2741	0.309635	3.01247	0.289154		-0.548532	-7.82188	0.229086		0.149784	0.253489	10.9362	0.288308	0.714073	0.0260176	0.623676	0.0486307	11.2967	0.293848	93.9981	7.62784	28.2047	0.907873	1.32451
Piexe	Piexe_24	48640 42529	0.0943909	0.00171949	581.277	10.1249	0.762593	0.0292687	572.391	16.8638	0.027601	0.00234031	549.155	45.9586	10.613	0.193342	0.0588443	0.00253672	0.497246	493.949	100.199	2.07176	0.037034	23.9747	0.890926	11.4585	0.331146	2.92568	0.247331		-1.55242	-17.6796	-0.0481579		-0.252113	0.247948	9.48364	0.26852	0.608277	0.0255276	0.592577	0.040986	11.7282	0.295982	82.1612	7.23631	24.4078	0.724132	-1.01035
Plesovice	Plesovice_1	45566 34452	0.0554351	0.000778805	347.765	4.7554	0.402297	0.00511363	343.163	3.70052	0.0175947	0.000962123	352.334	19.1089	18.1181	0.253404	0.0527373	0.000644567	0.493793	315.658	26.6281	10.6247	0.146858	598.887	12.2722	56.513	0.865649	9.12944	0.504302		-1.34104	-10.1713	0.590375		0.0928476	0.283147	134.239	2.36895	7.78416	0.140275	1.75716	0.0707448	54.4982	1.01571	1757.67	53.4028	585.873	13.7319	75.1819
Plesovice	Plesovice_2	45433 34642	0.0548703	0.00078531	344.313	4.79972	0.399616	0.00519364	341.823	3.59254	0.0168333	0.000802737	337.265	15.9453	18.3101	0.265645	0.0528271	0.000638259	0.509794	315.088	27.5694	11.576	0.123918	586.345	14.3176	50.7806	1.03763	7.91737	0.398984		-0.72844	-9.27515	0.603531		0.0607164	0.288204	113.992	2.22359	6.72218	0.139003	1.35824	0.0605404	43.1928	0.822869	1525.41	50.6278	505.589	9.77733	90.1867
Plesovice	Plesovice_3	45433 34591	0.0552193	0.000693462	346.455	4.23486	0.398021	0.00490063	340.073	3.54572	0.0166856	0.000864154	334.308	17.1679	18.1728	0.226684	0.0522362	0.000575963	0.480722	290.369	25.274	11.3274	0.126124	624.467	12.6607	55.3657	0.863634	8.49842	0.447966		-1.87647	-19.3153	0.606225		0.11325	0.332004	131.578	2.02654	7.65545	0.11687	1.57274	0.0697867	50.1573	0.680067	1786.44	48.6737	577.962	9.31926	90.429
Plesovice	Plesovice_4	45475 34564	0.0546409	0.000672434	342.922	4.11292	0.399591	0.00481138	341.786	3.32517	0.0178968	0.00082154	358.389	16.3065	18.3255	0.221064	0.053002	0.000591662	0.477127	327.815	24.1809	10.9283	0.110666	645.507	16.3864	58.8297	1.16161	9.70084	0.465651		-0.332392	-4.60855	0.56658		0.126253	0.264258	129.291	2.60881	7.59331	0.13659	1.74295	0.0757237	51.7295	0.985096	1883.69	59.5149	577.046	12.9153	81.9392
Plesovice	Plesovice_5	45472 34509	0.0543217	0.000711014	340.967	4.34752	0.395543	0.00514042	338.256	3.73311	0.0173486	0.000796353	347.507	15.8214	18.441	0.233435	0.0527921	0.000629321	0.479978	313.791	26.9147	9.13451	0.110829	656.838	15.5151	71.8692	1.23715	11.4535	0.527623		-0.801305	-8.66052	0.593718		0.12544	0.311826	136.017	2.60133	8.02756	0.16234	2.13309	0.0951831	65.5827	1.2278	1985.87	58.1622	612.843	12.2395	52.4699
Plesovice	Plesovice_6	45714 34416	0.054502	0.000681102	342.072	4.16487	0.398843	0.00533475	340.643	3.86254	0.017438	0.000841898	349.267	16.7212	18.3402	0.2312	0.0529369	0.000658564	0.459933	319.574	28.0468	11.1641	0.141576	589.057	13.3854	52.7313	1.05267	8.45798	0.420275		-0.419626	-7.04013	0.551398		-0.074867	0.308113	131.13	2.88384	7.70499	0.167931	1.65895	0.0703064	51.3743	1.10304	1671.75	48.2251	586.29	14.3202	89.4706
Plesovice	Plesovice_7	45479 34618	0.0546462	0.0007024	342.952	4.29242	0.398199	0.00532156	340.178	3.85318	0.0169341	0.000761394	339.285	15.1256	18.3669	0.236177	0.0528233	0.000631876	0.432051	315.114	27.168	11.4429	0.125639	541.604	12.6639	47.2688	0.852509	7.45823	0.388611		-0.815382	-8.83428	0.567374		0.099281	0.299172	116.487	1.94487	6.86629	0.115797	1.42654	0.0602163	44.9502	0.729183	1488.7	38.9238	516.324	9.04619	87.8237
Plesovice	Plesovice_8	45568 34609	0.0547357	0.000820578	343.487	5.01402	0.398235	0.00421011	340.264	3.04658	0.0173965	0.000881406	348.428	17.4918	18.3624	0.276544	0.0527963	0.000592943	0.623812	318.938	24.1461	11.3859	0.138448	665.126	10.3451	58.6809	1.09114	9.4372	0.529268		-0.947021	-7.69699	0.656093		-0.0661438	0.329144	149.012	3.74055	8.7232	0.224331	1.89964	0.101243	57.9875	1.55028	2069.4	54.1648	663.021	14.3778	89.401
Plesovice	Plesovice_9	45527 34637	0.0545988	0.0007616	342.656	4.65372	0.398703	0.00518847	340.55	3.76412	0.0172914	0.000864182	346.346	17.1717	18.3954	0.255838	0.0528597	0.000609113	0.502357	321.065	27.3679	11.3321	0.107902	629.692	10.5972	55.403	0.730085	8.82645	0.441355		-0.618372	-6.72483	0.598841		-0.0899083	0.236253	136.564	3.0288	7.98618	0.178198	1.7291	0.0805086	52.8671	1.05082	1959.03	53.7211	610.833	12.2649	86.7729
Plesovice	Plesovice_10	45718 34576	0.0542886	0.000739978	340.762	4.52593	0.393696	0.0056077	336.88	4.0946	0.0167859	0.000775285	336.331	15.4171	18.4989	0.257982	0.0527129	0.000635426	0.284715	310.311	27.0178	11.1661	0.158382	608.909	17.6124	54.4577	1.09357	8.42676	0.432056		-1.15212	-9.81302	0.66027		0.0898761	0.296895	130.856	2.78591	7.63951	0.176768	1.62699	0.0690386	52.0185	0.933363	1650.76	45.7176	586.313	13.2244	81.0012
Plesovice	Plesovice_11	45716 34518	0.0544689	0.000619908	341.875	3.79228	0.397557	0.00450303	339.758	3.27062	0.0167296	0.000908419	335.166	18.0526	18.338	0.191425	0.052927	0.000610571	0.512033	319.917	26.2658	10.9641	0.104621	588.163	11.8336	53.8165	0.994789	8.31066	0.476277		-0.62324	-6.86384	0.489418		-0.27987	0.258589	128.965	2.60642	7.50152	0.158911	1.60655	0.0769909	52.0294	1.02392	1737.39	45.0983	572.185	10.892	76.2889
Plesovice	Plesovice_12	45711 34463	0.0545232	0.000705247	342.2	4.31166	0.399504	0.00542054	341.12	3.92136	0.0172473	0.000837385	345.481	16.6362	18.3693	0.228527	0.053135	0.000681069	0.449293	327.75	29.0242	10.9159	0.109432	559.125	15.7025	51.0478	1.10294	8.09963	0.399942		-0.316713	-4.40891	0.532289		-0.039426	0.255939	124.932	2.5045	7.27828	0.140842	1.62624	0.0668529	49.8885	0.934672	1809.44	57.9139	553.516	13.2514	82.1001
Plesovice	Plesovice_13	45520 34585	0.0537061	0.000682201	337.205	4.17194	0.39651	0.00492593	338.974	3.57286	0.0166559	0.000805001	333.739	16.0095	18.6135	0.255107	0.0533184	0.000655433	0.562625	336.008	27.8995	11.443	0.137653	609.517	17.6064	53.1544	1.14701	8.2119	0.456406		0.521727	-0.35626	0.569373		0.338928	0.265321	133.563	2.75535	7.90901	0.162095	1.63218	0.0753899	51.7985	1.04442	1876.76	67.3519	599.242	13.8066	93.1726
Plesovice	Plesovice_14	45520 34532	0.0544502	0.000757702	341.749	4.63246	0.394459	0.00377415	337.539	2.75002	0.0166148	0.000593524	332.985	11.8045	18.4457	0.260239	0.0522829	0.000564171	0.705566	296.741	25.8021	9.49691	0.110954	653.86	16.0325	68.8788	1.13381	10.5733	0.419997		-1.24713	-15.1674	0.560411		0.0263074	0.346842	148.988	2.57921	8.70444	0.149806	2.15198	0.0683948	69.0699	1.10274	1903.34	51.1334	657.886	13.6883	62.9803
Plesovice	Plesovice_15	45520 34480	0.0540975	0.000756683	339.592	4.62842	0.396887	0.0053229	339.223	3.87398	0.0171699	0.000677494	343.996	13.4521	18.5231	0.278018	0.0530965	0.000730803	0.550494	325.253	31.0319	9.29696	0.124784	623.168	9.62457	67.0811	0.715847	10.6784	0.449929		-0.108634	-4.40846	0.535328		0.35101	0.301916	137.593	2.66932	8.06242	0.156412	2.11173	0.0730863	65.1033	1.15527	1707.07	45.17	613.615	8.92561	48.9656
Plesovice	Plesovice_16	45621 34578	0.0544695	0.000844978	341.857	5.16524	0.399306	0.00503126	340.997	3.65933	0.0167201	0.00083304	335.003	16.5412	18.4593	0.288982	0.0530802	0.000634125	0.536707	326.01	27.4875	11.3059	0.125165	609.448	14.5134	53.8393	1.01777	8.30672	0.425233		-0.25234	-4.86083	0.656711		-0.363289	0.264776	126.935	2.80478	7.39348	0.157754	1.53586	0.064988	49.1184	1.0064	1730.55	48.9016	562.637	10.9815	81.2035
Plesovice	Plesovice_17	45568 34558	0.0543308	0.000690024	341.025	4.21622	0.397917	0.00555297	339.958	4.02604	0.0170836	0.000904742	342.203	17.9668	18.4708	0.230781	0.0531049	0.00065343	0.359823	326.903	27.9219	11.1902	0.12332	613.232	14.7236	54.6718	1.02517	8.60621	0.432902		-0.313779	-4.31983	0.567666		0.1613	0.316887	125.96	2.77741	7.43674	0.169574	1.61059	0.0736468	49.7074	1.15459	1830.91	58.5834	563.672	14.2765	86.3382
Plesovice	Plesovice_18	45668 34548	0.0546045	0.000700652	342.697	4.28183	0.399533	0.00528805	341.769	3.64467	0.0168721	0.000765492	338.05	15.2061	18.3423	0.247443	0.0529447	0.000661644	0.483867	324.599	27.3908	11.1983	0.144402	642.639	16.8603	57.148	1.0325	8.88096	0.421704		-0.271623	-5.57535	0.529962		0.0205054	0.27225	135.297	3.00961	7.91428	0.185867	1.67895	0.0750911	52.1715	1.15261	1876.36	66.0898	588.22	13.5614	78.1011
Plesovice	Plesovice_19	45668 34495	0.0538919	0.000776257	338.333	4.74394	0.393658	0.00500461	336.893	3.6426	0.0167653	0.000848102	335.899	16.8514	18.6395	0.26286	0.0531339	0.000672335	0.504602	327.871	28.561	10.8227	0.111324	597.462	12.3622	55.2411	0.951476	8.58184	0.449242		-0.427369	-3.19065	0.592651		0.0827097	0.296712	122.919	2.48719	7.20241	0.144594	1.58298	0.0682674	50.0128	0.890157	1580.86	40.4872	547.881	9.53831	76.3252
Plesovice	Plesovice_20	45662 34440	0.0543879	0.000649776	341.377	3.97049	0.399728	0.0050365	341.305	3.65246	0.0172659	0.000883598	348.768	18.4008	18.4441	0.217488	0.0532754	0.000599706	0.40916	335.156	25.0195	10.853	0.120987	612.389	18.5618	56.2105	1.36632	9.01361	0.476536		-0.0211896	-1.85611	0.592594		0.177446	0.240926	128.346	2.77144	7.50506	0.157609	1.70332	0.0789993	51.379	1.1562	1680.86	54.3368	564.633	14.7068	74.3295
Plesovice	Plesovice_21	45618 34526	0.0543536	0.000674347	341.165	4.12461	0.398885	0.00536906	341.303	3.7143	0.0168396	0.000809697	337.388	16.0784	18.4204	0.22008	0.053213	0.000691031	0.436512	330.87	29.3442	10.9491	0.0936582	616.647	13.442	56.1062	0.970655	8.7699	0.436712		0.0403833	-3.11174	0.507544		0.302299	0.273986	135.376	2.53314	7.9194	0.151194	1.74316	0.0749549	54.2863	0.929614	1911.7	50.1117	601.759	11.1959	89.3023
Plesovice	Plesovice_22	45568 34503	0.0544181	0.000790978	341.549	4.83585	0.402644	0.00560675	343.384	4.05484	0.016215	0.000865892	324.95	17.217	18.4637	0.271712	0.0536738	0.000656936	0.483494	351.119	27.6226	10.8114	0.124982	622.283	15.8475	57.0618	1.06048	8.54784	0.45509		0.53436	2.72549	0.644834		0.15306	0.272272	125.577	2.54924	7.39469	0.151751	1.56533	0.0723377	52.3274	0.981066	1876.7	60.9022	580.674	12.0167	84.2553
Plesovice	Plesovice_23	45615 34472	0.0542073	0.000557703	340.28	3.41073	0.403106	0.00596751	343.694	4.30961	0.0161349	0.000765827	323.392	15.2291	18.4916	0.192076	0.0537624	0.000660782	0.209263	354.762	27.8686	10.7862	0.137993	589.919	12.043	54.6383	0.758912	8.16312	0.392132		0.99333	4.08202	0.58923		0.0467983	0.326303	125.648	2.17343	7.4397	0.141362	1.57872	0.0678092	51.0838	0.983478	1852.8	52.3438	551.065	9.50948	78.9263
Plesovice	Plesovice_24	45611 34420	0.0543925	0.000681071	341.403	4.16593	0.402311	0.0048732	343.187	3.52191	0.016854	0.000851854	337.66	16.9317	18.4113	0.225276	0.053671	0.000692068	0.562117	350.43	29.0665	10.4841	0.121384	615.136	16.1448	58.3821	1.17797	9.0647	0.491698		0.519881	2.57598	0.476749		0.239996	0.27156	130.551	2.66489	7.70097	0.167894	1.73805	0.0879651	55.5285	1.16125	1873.68	52.2393	585.82	13.424	82.9873
																															#DIV/0!	#DIV/0!
402-U1612A-36R-1-W-34/39	402-U1612A-36R-1W_Spot1	49182 80735	0.00065047	1.62366e-05	4.19182	0.104598	0.00684339	0.000699861	6.91954	0.704865	0.000261439	2.69418e-05	5.28341	0.544404	1551.57	36.1172	0.0777121	0.00776115	-0.0339381	832.167	263.282	1.30985	0.149118	1674.24	149.389	2118.6	392.3	4.86014	0.865119		39.4206	99.4963	0.231766		0.189987	0.272348	4.54107	0.467143	0.43364	0.0665581	0.996002	0.181288	2164.23	422.345	5490.54	571.687	1701.3	169.253	225.644
402-U1612A-36R-1-W-34/39	402-U1612A-36R-1W_Spot2	48582 80585	0.000633772	1.4551e-05	4.08425	0.0937406	0.00557967	0.000534831	5.64657	0.53877	0.000262164	2.72099e-05	5.29806	0.549784	1589.4	33.779	0.0638502	0.00567816	-0.214315	586.165	176.361	1.63634	0.0410386	2440.02	197.722	1464.57	104.207	3.52677	0.475006		27.6685	99.3032	0.407979		0.128101	0.297475	5.81888	0.358804	0.424397	0.055898	0.662109	0.0829087	1343.86	80.2751	7561.98	553.287	2251.49	150.111	54.8954
402-U1612A-36R-1-W-34/39	402-U1612A-36R-1W_Spot5	48163 81535	0.000631604	1.64919e-05	4.07028	0.106247	0.00482564	0.000380939	4.88694	0.384706	0.000205006	2.68188e-05	4.14309	0.541942	1601.19	44.041	0.0578783	0.00520322	-0.0290082	370.706	202.875	1.6564	0.0778067	1430.1	88.5016	875.265	45.7018	1.65718	0.22227		16.711	98.902	0.252416		-0.334787	0.346475	3.34703	0.183304	0.214881	0.0173967	0.301346	0.037251	777.223	46.1573	4152.68	275.403	1273.6	79.6052	-0.387643
402-U1612A-36R-1-W-34/39	402-U1612A-36R-1W_Spot7	48501 81956	0.00067288	2.09697e-05	4.33619	0.135088	0.00512528	0.000672998	5.1876	0.678911	0.000332968	6.90765e-05	6.72822	1.39547	1507.49	48.6992	0.0560326	0.00749168	-0.0687831	275.695	300.48	2.42411	0.0514607	908.504	39.7939	376.621	15.3863	1.08614	0.196889		16.4125	98.4272	0.239906		-0.297866	0.342414	2.50068	0.128187	0.14908	0.0166883	0.230744	0.037724	371.646	19.9628	3049.68	180.307	910.644	53.2433	15.4274
402-U1612A-36R-1-W-34/39	402-U1612A-36R-1W_Spot8	48268 82108	0.000666904	1.76221e-05	4.29769	0.113523	0.00456191	0.000404195	4.61973	0.408081	0.000205708	2.43082e-05	4.15726	0.491211	1516.35	39.3054	0.0503739	0.00457782	0.0414421	106.147	217.122	1.56673	0.0872787	979.967	48.0932	650.165	33.4965	1.32852	0.187727		6.97096	95.9512	0.1721		-0.262386	0.248798	2.63106	0.148165	0.146879	0.0126325	0.262778	0.0353321	625.169	39.3147	3170.71	176.984	956.791	49.4504	11.5638
402-U1612A-36R-1-W-34/39	402-U1612A-36R-1W_Spot9	49182 82420	0.000614067	1.66131e-05	3.9573	0.107028	0.00407291	0.000306821	4.12624	0.310265	0.000192365	2.71706e-05	3.8876	0.549078	1645.27	45.8107	0.0480437	0.00354386	0.125334	-106.948	223.085	2.08815	0.0619395	1448.69	136.591	740.212	85.3836	1.40677	0.239246		4.09428	103.7	0.227084		-0.274334	0.267591	3.52005	0.399934	0.195107	0.0267366	0.272714	0.0480833	697.137	92.5412	4549.39	516.834	1376.07	153.524	4.43871
402-U1612A-36R-1-W-34/39	402-U1612A-36R-1W_Spot13	47115 83054	0.000610576	1.84932e-05	3.93481	0.119143	0.00410943	0.000343491	4.16343	0.347307	0.000202482	3.64607e-05	4.09205	0.736809	1655.61	52.5144	0.0479238	0.00364581	0.156214	45.5785	200.015	2.18936	0.109088	1460.19	25.8629	686.683	34.0517	1.36019	0.263415		5.49099	91.367	0.221731		-0.024682	0.41262	3.43387	0.103957	0.185742	0.013539	0.261276	0.0429266	616.991	36.6058	4119.37	117.788	1332	27.9687	0.736494
402-U1612A-36R-1-W-34/39	402-U1612A-36R-1W_Spot14	47141 83141	0.000635284	1.50724e-05	4.09399	0.0971006	0.00478751	0.000366474	4.84806	0.370328	0.000236042	3.16216e-05	4.77015	0.638965	1593.95	37.9292	0.0547672	0.00418601	0.0528179	182.118	209.291	1.77656	0.0294064	955.791	37.3703	549.907	24.5425	1.21741	0.169573		15.554	97.752	-0.0594377		-0.046528	0.258134	2.13741	0.0945846	0.168319	0.0750245	0.206282	0.0244949	463.197	23.976	2527.19	131.265	811.317	33.2296	3.67502
402-U1612A-36R-1-W-34/39	402-U1612A-36R-1W_Spot15	46720 83402	0.000635063	1.77588e-05	4.09257	0.114407	0.00745142	0.000677487	7.53616	0.682334	0.000302104	5.13494e-05	6.10506	1.03751	1584.38	43.7186	0.0856728	0.00792635	-0.0418314	1286.26	195.508	1.37258	0.0159949	1729.62	45.9827	1265.78	36.8825	3.52944	0.636699		45.6942	99.6818	0.345336		0.517045	0.611962	4.7796	0.259613	0.446775	0.040238	0.711942	0.110058	1277.77	54.4152	5409.29	255.006	1775.86	74.6576	159.755
402-U1612A-36R-1-W-34/39	402-U1612A-36R-1W_Spot16	46692 83339	0.000669627	2.23368e-05	4.31521	0.143893	0.00772986	0.000798812	7.81151	0.803722	0.000323578	5.24765e-05	6.53856	1.06025	1524.76	53.1843	0.0833238	0.00795951	-0.108619	1066.92	205.119	2.00577	0.13981	689.875	41.9368	414.493	49.6802	1.32853	0.229872		44.7583	99.5955	0.440474		0.143601	0.304147	1.88025	0.144976	0.184626	0.0230089	0.260374	0.0410812	408.604	55.6606	2118.06	167.389	677.569	47.5449	29.7033
402-U1612A-36R-1-W-34/39	402-U1612A-36R-1W_Spot17	46562 83269	0.000607748	1.18893e-05	3.9166	0.0765964	0.00451974	0.000231493	4.57846	0.23395	0.000221794	3.20303e-05	4.48228	0.647237	1649.74	29.8434	0.0541341	0.00278852	0.290241	318.405	123.58	2.54126	0.0926951	2005.04	137.828	839.314	82.9106	1.65779	0.268419		14.456	98.7699	0.0479643		0.185224	0.31012	5.00616	0.429767	0.301783	0.0296431	0.318014	0.0459011	812.553	91.6717	5859.65	493.355	1955.51	152.633	-1.80064
402-U1612A-36R-1-W-34/39	402-U1612A-36R-1W_Spot18	46308 83602	0.000635976	1.43813e-05	4.09845	0.092648	0.00584348	0.00043005	5.91449	0.433636	0.000461554	8.91532e-05	9.32547	1.80051	1580.53	37.466	0.0667947	0.00514621	0.253391	750.143	162.147	5.16879	1.03994	3100.56	276.745	931.461	129.383	3.14203	0.408332		30.7049	99.4536	0.0103005		0.488666	0.320722	8.1861	0.697374	0.600916	0.0748758	0.624413	0.0708762	893.908	117.624	9479.43	879.036	3134.75	283.288	336.768
402-U1612A-36R-1-W-34/39	402-U1612A-36R-1W_Spot19	46226 83581	0.000655435	1.96506e-05	4.2238	0.126589	0.0091003	0.00122448	9.18199	1.22578	0.000330889	5.24093e-05	6.68628	1.05879	1549.32	46.2868	0.104471	0.0132821	-0.36799	1362.87	252.879	1.44786	0.0192697	859.935	44.4851	595.906	31.8933	1.81044	0.259928		53.9991	99.6901	0.602381		0.336912	0.313544	2.55132	0.127909	0.284976	0.0356308	0.402233	0.0553563	643.588	32.3747	2756.45	146.666	939.68	43.6933	2.97629
402-U1612A-36R-1-W-34/39	402-U1612A-36R-1W_Spot20	46106 83656	0.000653601	1.83367e-05	4.21199	0.11813	0.00586509	0.000507183	5.93692	0.511767	0.000299576	3.69057e-05	6.05409	0.745674	1527.23	38.6412	0.0653117	0.00565963	0.196074	740.932	207.673	1.79168	0.121429	2463.21	210.698	1443.41	166.925	4.06793	0.596413		29.0542	99.4315	0.0981552		0.0151029	0.366153	6.14222	0.592882	0.458968	0.0629948	0.765379	0.0980419	1344.62	161.266	7116.28	860.845	2324.65	218.484	9.02204
402-U1612A-36R-1-W-34/39	402-U1612A-36R-1W_Spot21	45628 83711	0.000618909	1.87774e-05	3.98849	0.120969	0.00402064	0.000312674	4.0732	0.316172	0.000231187	2.4878e-05	4.67213	0.502719	1647.79	48.3043	0.047257	0.00362442	0.0997352	-141.364	202.912	1.23575	0.107985	1240.64	86.0287	1278.86	172.189	2.66488	0.367471		2.07988	102.821	0.293171		0.412887	0.292843	3.21684	0.242155	0.16833	0.0166328	0.549032	0.0740851	1297.5	182.331	3777.84	282.325	1279.18	94.9269	0.0338091
402-U1612A-36R-1-W-34/39	402-U1612A-36R-1W_Spot22	45282 83562	0.000626195	1.61571e-05	4.03543	0.104091	0.00434242	0.000345403	4.39833	0.349091	0.000231782	4.05122e-05	4.68392	0.818629	1593.03	38.9	0.0500936	0.00419059	0.46629	37.7305	213.11	2.59323	0.0796891	999.51	143.395	371.511	41.6321	0.788576	0.151699		8.2507	89.3046	-0.0476051		-0.256956	0.248285	2.34487	0.30545	0.12801	0.0180294	0.149677	0.0251742	342.215	35.1738	2673.7	345.265	922.718	123.46	3.15091
402-U1612A-36R-1-W-34/39	402-U1612A-36R-1W_Spot24	44410 84251	0.000611486	1.33155e-05	3.94068	0.0857848	0.00445154	0.000396447	4.50894	0.4006	0.000197622	2.93669e-05	3.99387	0.593439	1645.72	36.0855	0.0527317	0.00448572	-0.00217365	234.919	188.408	1.26167	0.0632138	1253.32	70.7314	1037.91	81.8525	1.87538	0.309907		12.603	98.3225	0.226847		-0.0758485	0.355767	3.20993	0.190148	0.18705	0.0179576	0.358772	0.0513905	1024.78	86.2559	3653.3	207.186	1245.8	72.4348	0.280786
402-U1612A-36R-1-W-34/39	402-U1612A-36R-1W_Spot25	44355 84450	0.000680869	1.87969e-05	4.38764	0.121089	0.0105567	0.000512954	10.66	0.515038	0.000462481	4.8203e-05	9.34509	0.973793	1486.6	39.6962	0.113566	0.00594931	0.3975	1802.46	99.9895	2.13739	0.030415	883.924	21.4088	417.326	13.5323	1.78616	0.189958		58.8402	99.7566	0.0805275		-0.0088861	0.235974	2.25826	0.0799627	0.277734	0.0127268	0.322482	0.0301791	376.286	13.4854	2319.8	83.3653	806.111	23.3336	235.858
402-U1612A-36R-1-W-34/39	402-U1612A-36R-1W_Spot26	44215 84496	0.000634356	1.18952e-05	4.08801	0.0766323	0.00423941	0.000178452	4.2952	0.180386	0.000202578	9.45378e-06	4.09411	0.191043	1583.19	30.8181	0.0483821	0.00195647	0.169073	75.532	99.0798	0.907159	0.0342279	4244.45	94.4602	4784.41	146.986	8.86662	0.420897		4.82367	94.5877	0.299512		0.124291	0.275538	10.3931	0.254359	0.559464	0.0216557	1.68817	0.0824407	4499.21	171.326	12110.6	265.585	3995.36	84.3041	2.39711
402-U1612A-36R-1-W-34/39	402-U1612A-36R-1W_Spot27	44073 84419	0.000774853	3.0198e-05	4.99303	0.194508	0.0166248	0.0023141	16.6919	2.30536	0.000965805	0.000161593	19.5067	3.26236	1317.56	50.4822	0.150378	0.0185484	-0.265593	1994.22	269.016	3.50658	0.0441804	1349.73	106.284	384.524	28.2868	3.88942	0.823389		70.0872	99.7496	0.470426		0.621955	0.395548	4.10609	0.349642	0.804453	0.153897	0.752905	0.160424	359.793	26.7068	3659.88	286.965	1275.72	100.015	15.8583
402-U1612A-36R-1-W-34/39	402-U1612A-36R-1W_Spot28	44081 84103	0.000638377	1.25038e-05	4.11392	0.0805525	0.00518438	0.00038341	5.24891	0.387094	0.000219105	2.22689e-05	4.428	0.449987	1579.6	30.6473	0.0588995	0.00431734	0.0522865	372.927	174.952	1.88317	0.0309039	1856.73	116.276	1010.51	80.4225	1.99822	0.242291		21.6235	98.8969	0.203382		-0.156783	0.252317	3.9495	0.170681	0.255321	0.0198542	0.32899	0.0319971	811.84	52.4702	4474.55	233.454	1526.98	76.3591	13.2619
402-U1612A-36R-1-W-34/39	402-U1612A-36R-1W_Spot29	43881 84195	0.000615944	1.71182e-05	3.96939	0.11028	0.00488575	0.00039046	4.94713	0.39421	0.000232327	4.50845e-05	4.69485	0.910956	1649.89	43.3106	0.0575967	0.00476656	0.247423	347.732	180.217	3.06137	0.110079	1171.77	101.1	412.899	44.2947	0.824214	0.156743		19.7637	98.8585	0.0946873		-0.155409	0.266913	2.6298	0.246706	0.156425	0.0137674	0.143926	0.0239723	362.39	42.3256	3009.2	286.44	1031.9	95.839	-0.893532
402-U1612A-36R-1-W-34/39	402-U1612A-36R-1W_Spot30	43531 84438	0.000625915	1.58671e-05	4.03363	0.10222	0.0043252	0.000328279	4.38115	0.331824	0.000181098	1.71707e-05	3.66001	0.346993	1618.42	40.3772	0.0513652	0.00422497	0.225346	18.3922	236.633	1.29532	0.0234901	1762.6	202.393	1409.39	186.085	2.26622	0.310462		7.93224	78.0688	0.139046		-0.0458986	0.253532	3.98146	0.4172	0.221607	0.0252398	0.397026	0.0507219	1242.78	167.053	4654.55	569.697	1564.63	180.725	-0.168969
402-U1612A-36R-1-W-34/39	402-U1612A-36R-1W_Spot31	43461 84728	0.000596437	1.90692e-05	3.84372	0.122854	0.00493259	0.000679493	4.99361	0.685744	0.000232603	4.33557e-05	4.70067	0.876056	1682.75	49.3565	0.0599554	0.00801882	0.068926	387.467	268.733	2.09481	0.0642025	1657.2	114.16	814.206	72.4272	1.68585	0.393971		23.0272	99.008	0.206504		-0.00649847	0.398845	4.15719	0.37596	0.273137	0.0497458	0.334878	0.0767577	795.601	81.3064	4769.51	370.227	1618.63	125.385	21.7404
402-U1612A-36R-1-W-34/39	402-U1612A-36R-1W_Spot32	44500 85542	0.000707061	2.68375e-05	4.55638	0.172882	0.0122168	0.00102137	12.325	1.02357	0.000439198	6.26078e-05	8.87487	1.26479	1432.06	53.7981	0.122926	0.00900079	0.191377	1977.16	141.664	1.40827	0.11102	1969.78	155.844	1513.37	202.055	5.70895	0.906909		63.0315	99.7695	0.28379		0.248927	0.298809	5.0223	0.483266	0.694803	0.0882976	1.02814	0.161717	1358.44	197.935	5433.66	504.62	1782.53	157.224	11.5069
402-U1612A-36R-1-W-34/39	402-U1612A-36R-1W_Spot33	43904 85465	0.000632696	1.72834e-05	4.07732	0.111345	0.00477173	0.000469215	4.83167	0.474085	0.000226347	3.64255e-05	4.57422	0.736034	1601.65	44.812	0.0541508	0.00547648	0.256761	182.771	259.351	1.64206	0.015654	829.057	27.2533	507.413	17.6346	1.05296	0.170953		15.6128	97.7692	0.0232885		-0.0404243	0.30307	2.01638	0.0783226	0.121976	0.0109038	0.1936	0.0270715	460.232	16.9651	2239.6	78.833	758.62	26.6723	8.862
402-U1612A-36R-1-W-34/39	402-U1612A-36R-1W_Spot34	42383 86227	0.000693611	4.15942e-05	4.4697	0.267953	0.00507645	0.00119741	5.13504	1.20787	0.000448254	0.000224156	9.05362	4.52622	1495.27	101.372	0.0518273	0.0110334	-0.248661	-26.0359	584.066	3.2981	0.0855676	538.903	63.0412	165.865	20.751	0.459278	0.186417		12.9568	117.167	0.407573		-0.0585555	0.337433	1.34865	0.155543	0.0790836	0.0190286	0.0820551	0.0271255	147.734	18.4959	1444.62	172.062	484.792	57.887	-0.765758
402-U1612A-36R-1-W-34/39	402-U1612A-36R-1W_Spot35	41953 86046	0.000667758	4.06338e-05	4.30317	0.261757	0.00874666	0.0023517	8.82478	2.35503	0.000418614	0.000125333	8.45831	2.53171	1531.22	86.1694	0.0908298	0.0196149	-0.480842	1181.77	320.49	2.05133	0.0644091	1361.73	134.855	659.529	54.4223	2.27464	0.508166		51.2376	99.6359	0.645183		-0.148744	0.323061	3.72503	0.383005	0.317908	0.0321913	0.415568	0.0898343	641.359	67.5598	4100.52	503.765	1340.53	160.064	10.3585
402-U1612A-36R-1-W-34/39	402-U1612A-36R-1W_Spot37	40430 85113	0.000640763	1.63206e-05	4.12929	0.10514	0.00678151	0.00039125	6.86168	0.394529	0.000275174	3.23993e-05	5.56098	0.654649	1572.31	39.1996	0.0772061	0.00489867	0.395555	1065.93	125.345	2.13326	0.0864587	2418.36	98.3651	1162.17	74.0481	3.09692	0.444464		39.821	99.6126	0.067922		0.205375	0.331608	5.38399	0.297088	0.456288	0.0342884	0.5405	0.0706792	1001.82	75.3068	6609.23	348.045	2086.9	103.34	77.726
402-U1612A-36R-1-W-34/39	402-U1612A-36R-1W_Spot38	40005 85148	0.00065022	2.06436e-05	4.19022	0.132989	0.00476975	0.00038826	4.83102	0.392231	0.000251356	4.25884e-05	5.07968	0.860571	1549.73	48.4605	0.053174	0.00422426	0.175015	306.753	208.905	2.81914	0.142862	2603.51	337.357	900.299	75.1011	2.06543	0.366284		13.2644	98.634	0.086692		0.528528	0.342436	5.28322	0.600063	0.307926	0.0334702	0.324898	0.040186	701.24	50.4868	6318.42	782.795	2037.63	241.509	-1.31718
402-U1612A-36R-1-W-34/39	402-U1612A-36R-1W_Spot39	39911 85434	0.000655282	2.14056e-05	4.22282	0.1379	0.005067	0.000443934	5.13074	0.448534	0.000249299	5.09665e-05	5.03793	1.02985	1532.59	45.5276	0.0567227	0.00510785	0.377981	329.73	272.448	2.32638	0.14349	1833.27	428.13	731.341	129.417	1.56059	0.355741		17.6957	98.7193	0.0740184		0.080152	0.346333	4.13501	0.906385	0.252963	0.0544994	0.27077	0.0566446	629.605	107.984	5010.11	1236.56	1552.35	352.836	53.3368
402-U1612A-36R-1-W-34/39	402-U1612A-36R-1W_Spot40	39673 85763	0.000646529	1.62327e-05	4.16643	0.104573	0.00544369	0.000533315	5.50927	0.537575	0.000249023	2.57284e-05	5.03253	0.519889	1568.17	38.9601	0.0622858	0.00599846	-0.0666698	428.085	212.393	1.50525	0.0876757	2410.98	146.998	1742.48	128.574	4.16705	0.50817		24.3742	99.0267	0.297566		0.0922184	0.300737	6.09742	0.401497	0.412065	0.0496359	0.788786	0.0918495	1633.03	128.68	7310.01	456.257	2251.56	136.122	42.5143
402-U1612A-36R-1-W-34/39	402-U1612A-36R-1W_Spot41	39493 85783	0.000655764	2.00658e-05	4.22592	0.129269	0.00490348	0.000392366	4.96535	0.396341	0.000249687	4.22678e-05	5.04578	0.854049	1539.9	45.524	0.0545558	0.00433095	0.149861	227.343	238.405	2.29928	0.206872	1296.89	210.668	515.819	38.151	1.18383	0.214522		14.8918	98.1412	0.228585		-0.0970645	0.339068	3.51434	0.543637	0.217739	0.0383601	0.249975	0.0408898	511.894	35.7771	4022.13	632.847	1282.38	205.289	3.23806
402-U1612A-36R-1-W-34/39	402-U1612A-36R-1W_Spot44	39220 85493	0.000682788	2.74699e-05	4.4	0.176961	0.00513888	0.000624212	5.20208	0.630269	0.000180958	6.00114e-05	3.65677	1.21265	1496.58	63.8705	0.0555425	0.00707919	0.281308	230.049	282.312	2.79704	0.0799018	701.134	27.5439	256.61	16.3996	0.413401	0.136401		15.4184	98.0874	0.0539819		0.325236	0.337117	1.85584	0.10331	0.113927	0.0126187	0.0847322	0.0254644	237.205	14.6933	2124.94	90.8391	655.88	25.28	5.29624
402-U1612A-36R-1-W-34/39	402-U1612A-36R-1W_Spot47	40332 84352	0.00064121	1.86344e-05	4.13216	0.120048	0.004665	0.000457074	4.72396	0.461788	0.000224386	4.47968e-05	4.53448	0.905177	1582.34	46.7012	0.0534541	0.00542491	0.278975	68.4448	267.257	2.02144	0.0297804	784.771	24.5493	392.186	15.8494	0.834919	0.171921		12.5276	93.9628	0.0048093		-0.0618773	0.279798	2.0457	0.107078	0.117074	0.00990767	0.155791	0.0278925	373.364	20.4461	2539.94	115.99	760.865	35.3614	0.710338
402-U1612A-36R-1-W-34/39	402-U1612A-36R-1W_Spot48	40775 84398	0.000625006	1.49204e-05	4.02777	0.0961213	0.00400394	0.000265483	4.05662	0.268467	0.000214198	2.27309e-05	4.32885	0.459331	1620.04	37.7744	0.0468937	0.00324353	0.340855	-130.341	198.608	1.66742	0.0506933	1415.93	151.22	806.301	60.346	1.68141	0.224696		0.711126	103.09	-0.0381851		0.0137366	0.253265	3.21953	0.279242	0.169032	0.0176917	0.314922	0.0386163	731.491	52.1901	4119.35	390.86	1242.93	108.989	2.20811
402-U1612A-36R-1-W-34/39	402-U1612A-36R-1W_Spot49	41095 84253	0.000649397	3.64995e-05	4.1849	0.235138	0.00557813	0.00106698	5.64477	1.07663	0.000276616	7.59001e-05	5.58991	1.53354	1570.37	91.3983	0.0591893	0.0106963	0.360663	480.494	427.318	1.94248	0.0930778	747.586	62.7715	398.316	51.7463	1.08011	0.33521		25.8625	99.129	-0.0432144		0.105151	0.427107	1.8396	0.164118	0.13325	0.0248347	0.197557	0.0558077	370.103	49.3891	2362.41	248.457	703.388	63.5916	2.46463
402-U1612A-36R-1-W-34/39	402-U1612A-36R-1W_Spot50	41081 84139	0.000694685	1.92501e-05	4.47666	0.124008	0.00502816	0.000523545	5.09085	0.52874	0.000260059	6.08086e-05	5.25518	1.22865	1445.68	38.3018	0.0530373	0.00556136	0.227429	80.4662	289.697	1.99764	0.050256	950.412	108.709	483.439	56.5348	1.13408	0.258707		12.0647	94.4366	-0.0549286		-0.0358649	0.381931	2.4212	0.244938	0.138132	0.0163315	0.211103	0.0453791	434.083	48.0388	2866.05	307.889	873.628	94.0681	3.96205
402-U1612A-36R-1-W-34/39	402-U1612A-36R-1W_Spot51	41213 84038	0.000610426	1.26451e-05	3.93384	0.0814648	0.00426926	0.000306149	4.32466	0.309502	0.000243694	2.90966e-05	4.92481	0.587948	1653.61	33.6475	0.0510342	0.00352295	-0.0263464	76.116	205.083	2.07305	0.0397113	1526.56	63.2726	738.946	27.2058	1.68513	0.209244		9.03685	94.8318	0.31403		0.204416	0.262271	3.3973	0.176805	0.189956	0.0147172	0.29255	0.0303677	639.656	26.6943	4397.4	217.925	1361.7	69.1391	1.32262
402-U1612A-37R-1-W-27/32	402-U1612A-37R-1W_Spot1	49719 72954	0.000907128	4.81613e-05	5.84504	0.310192	0.0384736	0.00606871	38.2634	5.92881	0.00108228	0.000214127	21.8616	4.32335	1115.66	63.1049	0.302726	0.038174	-0.479953	3423.17	211.395	1.63096	0.0885526	1227.56	309.332	807.326	259.964	6.08731	0.658711		84.7242	99.8293	0.712475		1.47963	0.620053	3.36989	0.580787	1.05872	0.060031	1.02806	0.0948806	651.175	197.059	3139.79	801.704	1020.97	241.664	4.63393
402-U1612A-37R-1-W-27/32	402-U1612A-37R-1W_Spot2	49324 72540	0.00064609	2.01387e-05	4.1636	0.129738	0.00668984	0.000779488	6.76656	0.785527	0.000398187	0.000122482	8.04487	2.47394	1565.85	49.6772	0.0749495	0.00801204	-0.2564	1025.9	239.234	3.04902	0.079571	838.459	96.6822	273.624	28.5458	0.817307	0.213192		38.468	99.5942	0.399344		0.138441	0.399877	1.90994	0.252813	0.163554	0.0348831	0.158581	0.0437744	226.409	25.4965	2152.28	269.17	712.297	88.5181	5.56265
402-U1612A-37R-1-W-27/32	402-U1612A-37R-1W_Spot3	48667 72851	0.000652461	1.59778e-05	4.20465	0.102932	0.00442343	0.000182257	4.48135	0.184233	0.000229681	2.22942e-05	4.64177	0.450512	1545.09	37.9027	0.0495879	0.00258848	0.613668	112.881	124.094	1.58304	0.0942763	2663.31	163.578	1706.14	70.6212	3.69828	0.420713		6.1744	96.2751	-0.198527		0.249023	0.336647	6.53057	0.390018	0.351371	0.0236775	0.654868	0.0671514	1497.19	67.3361	7594.86	472.417	2382.45	149.718	7.91853
402-U1612A-37R-1-W-27/32	402-U1612A-37R-1W_Spot4	48203 73123	0.000641602	1.62135e-05	4.13469	0.10445	0.00465891	0.000381819	4.71842	0.385719	0.000231557	3.41375e-05	4.67956	0.689824	1574.44	39.6201	0.0518045	0.0037988	0.039342	216.693	172.591	1.93495	0.0579894	1300.83	83.8936	685.993	52.0731	1.50509	0.232901		12.3713	98.0919	0.293422		0.346863	0.473241	3.20942	0.247387	0.184707	0.0191918	0.275002	0.0409154	617.531	55.7937	3695.62	311.051	1198.21	91.9723	23.644
402-U1612A-37R-1-W-27/32	402-U1612A-37R-1W_Spot5	49063 72300	0.000668146	2.15473e-05	4.3057	0.13881	0.00615154	0.000787994	6.22393	0.794668	0.000337892	7.15035e-05	6.82788	1.44461	1500.09	44.1233	0.0671062	0.00851324	0.117824	683.862	257.112	2.88464	0.162588	1292.73	169.918	497.585	95.3816	1.35504	0.310401		30.8203	99.3704	0.0843256		0.170097	0.429847	2.92496	0.412895	0.216125	0.0430722	0.251072	0.0641436	410.939	84.7579	3327.63	494.728	1083.79	153.995	-0.428184
402-U1612A-37R-1-W-27/32	402-U1612A-37R-1W_Spot6	49182 72161	0.000635598	1.58091e-05	4.09601	0.101845	0.00423716	0.0002952	4.29245	0.298428	0.000226842	2.78105e-05	4.58433	0.561971	1590.34	38.0612	0.0488948	0.0034529	0.202865	66.4597	153.854	1.55521	0.061005	1705.44	179.929	1174.06	143.882	2.48775	0.389074		4.57638	93.8368	0.185102		0.143747	0.352069	3.87875	0.395278	0.210209	0.0240159	0.430193	0.062289	990.683	123.277	4747.4	523.216	1476.77	156.962	-0.741255
402-U1612A-37R-1-W-27/32	402-U1612A-37R-1W_Spot7	49368 72227	0.000627619	1.43677e-05	4.04461	0.0925612	0.00409624	0.000296004	4.14977	0.29921	0.000219425	2.4289e-05	4.43444	0.490812	1599.85	36.0867	0.0474649	0.00353296	0.149958	-95.8796	187.01	1.31957	0.0258651	1488.02	70.5042	1134.7	62.9752	2.24338	0.254469		2.53419	104.218	0.164925		0.0186921	0.304721	3.6185	0.195141	0.191123	0.0143209	0.416441	0.0412273	1046.28	64.632	4443.66	253.521	1404.33	73.3076	17.8666
402-U1612A-37R-1-W-27/32	402-U1612A-37R-1W_Spot10	48328 71716	0.000601444	1.41071e-05	3.87598	0.0908842	0.00470861	0.000306243	4.76876	0.309462	0.000224042	2.98753e-05	4.52767	0.603676	1671.31	41.487	0.0571775	0.00369462	-0.0685231	385.773	157.164	1.79891	0.0253947	1530.36	41.8173	853.281	20.5981	1.84452	0.266191		18.7215	98.9953	0.383993		0.133688	0.273762	3.00696	0.0847683	0.191854	0.0116703	0.287417	0.035614	664.51	12.4425	3864.86	108.435	1220.92	28.6224	0.652775
402-U1612A-37R-1-W-27/32	402-U1612A-37R-1W_Spot11	49006 71158	0.000635374	2.11135e-05	4.09457	0.136018	0.00412306	0.000499383	4.17641	0.504792	0.00022119	4.17766e-05	4.47005	0.844177	1594.09	52.3711	0.0474829	0.00579919	0.196885	-321.128	374.994	2.41953	0.101987	1137.09	31.2027	480.376	20.7686	0.976334	0.187909		1.95965	101.275	0.0346881		0.286294	0.403997	2.70614	0.100681	0.143671	0.0160297	0.183251	0.0307292	443.428	21.2962	3612.86	156.257	1072.38	36.2406	1.32759
402-U1612A-37R-1-W-27/32	402-U1612A-37R-1W_Spot12	49003 71276	0.000646925	1.60518e-05	4.16899	0.10341	0.00435196	0.000296275	4.40859	0.299443	0.000220715	3.10437e-05	4.46048	0.627301	1561.87	39.5809	0.0490134	0.00333103	0.04461	38.0539	172.024	2.75594	0.164051	2146.6	116.067	806.443	30.1971	1.61803	0.23089		5.43483	89.0445	0.285295		0.245352	0.300357	4.90865	0.254627	0.271478	0.0202913	0.279007	0.029777	676.69	29.4916	5920.87	292.857	1819.67	87.9212	4.05629
402-U1612A-37R-1-W-27/32	402-U1612A-37R-1W_Spot13	49244 71475	0.000666364	1.57386e-05	4.29421	0.101389	0.0098264	0.000559855	9.92539	0.562787	0.000326093	1.87981e-05	6.58992	0.379826	1514.52	37.5365	0.106505	0.00562092	0.064976	1678.56	103.156	1.23803	0.0570409	3238.29	193.973	2602.09	62.6755	7.80841	0.46205		56.7351	99.7442	0.386753		0.455978	0.352486	8.51476	0.485198	0.992041	0.05683	1.52206	0.0905645	2476.38	83.0633	10762.7	698.619	3189.53	206.418	62.4514
402-U1612A-37R-1-W-27/32	402-U1612A-37R-1W_Spot14	49183 71600	0.000543519	1.65541e-05	3.50279	0.106657	0.00425619	0.000420764	4.31167	0.425234	0.000198874	2.93128e-05	4.0192	0.59235	1855.86	57.1959	0.0564307	0.00504953	-0.159543	349.342	209.737	1.93329	0.0584576	2012.72	200.787	1079.45	140.9	2.04435	0.418108		18.7603	98.9973	0.416894		0.698122	0.55258	4.47182	0.474454	0.270989	0.0286581	0.402845	0.0825319	1027.74	144.21	6357.41	733.727	1964.4	216.383	23.8004
402-U1612A-37R-1-W-27/32	402-U1612A-37R-1W_Spot15	48614 71713	0.000607397	1.33722e-05	3.91433	0.0861497	0.00407605	0.00022725	4.12976	0.229762	0.000203456	2.21385e-05	4.11178	0.447369	1664.34	37.0248	0.0486489	0.00250069	0.0686594	61.6086	123.032	2.31877	0.0501148	2125.85	74.7029	938.091	42.9388	1.75861	0.208776		5.21637	93.6464	0.33965		0.0616278	0.288449	4.43872	0.186742	0.236456	0.0112163	0.296603	0.0314219	771.4	38.5909	5809.62	239.174	1787.69	67.0765	0.882899
402-U1612A-37R-1-W-27/32	402-U1612A-37R-1W_Spot16	48623 71615	0.000639333	1.41427e-05	4.12008	0.0911113	0.0053643	0.000447074	5.43083	0.451422	0.000241779	2.31818e-05	4.88623	0.468433	1575.14	35.0782	0.060904	0.0050336	0.0995608	471.077	203.64	1.71501	0.0152813	2125.85	145.086	1244.99	85.8426	2.77208	0.329451		24.1354	99.1254	0.141675		0.143348	0.358566	4.98378	0.267786	0.338534	0.0365679	0.485665	0.0478939	1065.54	58.8278	6108.56	355.415	1864.64	102.493	59.2408
402-U1612A-37R-1-W-27/32	402-U1612A-37R-1W_Spot18	48268 70688	0.000628564	1.04561e-05	4.0507	0.0673614	0.00458431	0.000272945	4.64336	0.275709	0.000209093	1.75191e-05	4.22573	0.354016	1596.7	27.1447	0.0512421	0.00250022	0.117154	242.28	126.649	1.35511	0.0427755	2149.04	43.2382	1632.61	52.4963	3.17778	0.274269		12.7636	98.3281	0.207345		0.181049	0.303231	4.80057	0.13823	0.278536	0.0138502	0.547549	0.0413823	1370.55	57.3255	6360.13	168.33	1852.4	45.6403	7.85919
402-U1612A-37R-1-W-27/32	402-U1612A-37R-1W_Spot19	48125 70612	0.000659173	2.59147e-05	4.24786	0.166934	0.00732505	0.001583	7.3832	1.57543	0.000290657	5.45436e-05	5.8733	1.10167	1554.29	60.065	0.075102	0.0117818	-0.558233	575.58	292.301	1.55073	0.0803628	1491.33	162.153	1075.4	143.5	2.89327	0.540081		42.4659	99.262	0.835993		0.542789	0.258985	3.60029	0.409264	0.298278	0.0566415	0.517685	0.0934938	961.548	139.584	4462.15	541.373	1333.1	155.076	97.2477
402-U1612A-37R-1-W-27/32	402-U1612A-37R-1W_Spot20	47768 70762	0.000637521	1.58899e-05	4.1084	0.102365	0.00425913	0.000282736	4.31479	0.285844	0.000216933	2.55876e-05	4.38411	0.517063	1584.48	38.5562	0.0488038	0.00333252	0.301838	30.9092	166.872	1.71119	0.0354932	2010.79	341.043	1139.59	178.088	2.25793	0.399132		4.78334	86.7082	0.0885056		0.0313204	0.239503	4.455	0.689092	0.239028	0.0370082	0.395746	0.065375	973.836	148.976	5780.8	983.927	1758.45	293.021	-0.432672
402-U1612A-37R-1-W-27/32	402-U1612A-37R-1W_Spot21	46460 71580	0.0006344	1.68158e-05	4.0883	0.108332	0.004521	0.000433996	4.57881	0.438311	0.000203787	3.90896e-05	4.11834	0.789889	1592.63	42.1665	0.0516574	0.00460769	0.0514547	62.2439	226.237	2.44915	0.0361903	965.45	54.522	398.765	24.5967	0.747676	0.140364		10.7127	93.4318	0.242079		0.10754	0.330965	2.3786	0.165171	0.135152	0.0135907	0.144102	0.02501	358.236	24.498	2894.61	190.66	891.276	56.178	1.19699
402-U1612A-37R-1-W-27/32	402-U1612A-37R-1W_Spot23	45712 71431	0.00062309	1.43334e-05	4.01543	0.0923406	0.00461734	0.000290561	4.67663	0.293612	0.000191307	2.23435e-05	3.86625	0.451515	1623.91	37.4248	0.0538774	0.00334416	0.151143	262.988	153.057	1.11575	0.0470123	1119.42	31.2846	1018.07	26.8534	1.79375	0.213735		14.1384	98.4732	0.184213		0.0368297	0.236342	2.4384	0.0718107	0.147969	0.00797699	0.307263	0.0332192	853.379	24.689	2990.89	86.3995	958.653	22.4174	618.308
402-U1612A-37R-1-W-27/32	402-U1612A-37R-1W_Spot26	45215 71628	0.000693443	1.64918e-05	4.46866	0.10624	0.00473685	0.000269752	4.79783	0.272625	0.000228996	3.08011e-05	4.62786	0.622391	1454.32	35.723	0.049482	0.0025444	-0.0233763	156.232	130.473	1.48028	0.0276922	1664.84	113.935	1145.85	92.2718	2.45185	0.359488		6.86085	97.1397	0.357065		-0.0163286	0.332973	4.42095	0.299103	0.244265	0.0176962	0.443966	0.0578583	1037.86	87.2771	4785.85	376.817	1523.96	101.995	2.56752
402-U1612A-37R-1-W-27/32	402-U1612A-37R-1W_Spot28	42232 71476	0.000602986	1.74947e-05	3.88591	0.112709	0.0042943	0.000378945	4.34994	0.383085	0.000204528	3.26529e-05	4.13338	0.659831	1679.14	48.2004	0.0528779	0.00488508	0.127267	131.12	239.853	1.90792	0.109223	1158.87	37.4945	641.039	41.4219	1.23089	0.224453		10.6676	97.0364	0.2651		0.173477	0.32612	2.59915	0.108029	0.151421	0.0127634	0.213754	0.0307251	567.705	40.7704	3195.5	125.91	1049.19	38.2978	5.47345
402-U1612A-37R-1-W-27/32	402-U1612A-37R-1W_Spot29	42178 71145	0.000613122	1.47053e-05	3.95122	0.0947395	0.0043025	0.00026109	4.35899	0.263886	0.000196196	2.88374e-05	3.96509	0.582757	1640.63	41.3298	0.0509595	0.00314476	0.198965	213.947	155.528	1.95881	0.0233221	2859.74	93.9971	1469.21	55.1475	2.62276	0.395506		9.35462	98.1532	0.0986887		0.253229	0.388774	7.25728	0.423211	0.417617	0.0315441	0.48228	0.0554816	1404.19	80.0902	8841.1	474.236	2803.16	143.765	12.3132
402-U1612A-37R-1-W-27/32	402-U1612A-37R-1W_Spot30	41905 71360	0.000662077	2.21565e-05	4.2666	0.142734	0.00415234	0.000415645	4.20679	0.420337	0.000218091	3.37706e-05	4.40753	0.682441	1523.92	50.9626	0.0458064	0.00492305	0.384292	-101.624	256.194	1.52116	0.0234155	1820.62	55.0657	1201.73	30.7357	2.40783	0.380301		-1.42163	104.198	-0.0409368		0.27216	0.524553	4.71547	0.127486	0.239426	0.0187	0.436663	0.0580779	1090.2	22.9983	4996.41	126.56	1690.38	36.076	0.846189
402-U1612A-37R-1-W-27/32	402-U1612A-37R-1W_Spot31	41858 71447	0.000623231	1.74429e-05	4.01634	0.112373	0.00462888	0.000369669	4.68843	0.373499	0.000214009	3.75381e-05	4.32496	0.758532	1619.09	44.6439	0.0537145	0.00380249	-0.0475781	250.916	182.075	2.66688	0.189884	1864.72	73.4588	732.152	58.0556	1.39264	0.232133		14.3351	98.3993	0.4226		-0.172407	0.39452	4.32532	0.227673	0.257222	0.0205674	0.256344	0.0370506	645.481	51.0957	5143.2	214.705	1722.2	67.4658	8.46565
402-U1612A-37R-1-W-27/32	402-U1612A-37R-1W_Spot32	41148 72283	0.000614246	2.24231e-05	3.95846	0.144459	0.00414758	0.000339581	4.20228	0.343408	0.000199472	3.13768e-05	4.0313	0.634049	1642.58	59.3712	0.0487867	0.00367025	0.0566041	60.6249	204.002	1.29374	0.0352884	2076.03	99.7808	1626.51	103.283	2.95577	0.463258		5.80205	93.4706	0.434892		0.0530562	0.472232	5.212	0.28481	0.281395	0.0216617	0.563254	0.0703656	1542.86	103.222	5989.49	346.894	2011.93	102.52	12.7046
402-U1612A-37R-1-W-27/32	402-U1612A-37R-1W_Spot33	41310 72900	0.000611645	1.97871e-05	3.9417	0.127476	0.00393289	0.000352989	3.98488	0.356866	0.000213301	4.43324e-05	4.31061	0.895801	1653.18	53.0283	0.0471911	0.00466765	0.359874	-111.668	226.908	2.89964	0.149471	1594.67	129.626	583.245	64.986	1.10172	0.218914		1.08375	103.53	-0.0589664		0.149653	0.374446	3.72796	0.347522	0.194165	0.0233399	0.201608	0.0352286	534.064	62.2188	4260.43	375.606	1482.94	123.712	-0.485343
402-U1612A-37R-1-W-27/32	402-U1612A-37R-1W_Spot34	39995 73540	0.000689382	1.7178e-05	4.44249	0.110659	0.0103932	0.000850088	10.4921	0.853023	0.000409585	4.204e-05	8.2766	0.849267	1461.61	38.1849	0.108767	0.00851026	0.104739	1682.88	147.124	1.53001	0.14707	1867.58	142.059	1536.2	187.636	5.22249	0.626439		57.6588	99.736	0.161704		0.690997	0.336127	5.20608	0.447514	0.658237	0.0842733	1.00093	0.122213	1474.85	197.215	5341.64	481.901	1810.96	154.918	11.5098
402-U1612A-37R-1-W-27/32	402-U1612A-37R-1W_Spot36	38178 74145	0.000622915	2.01816e-05	4.01431	0.130017	0.00435398	0.000383827	4.41075	0.388029	0.000262733	3.36707e-05	5.30962	0.680364	1619.33	52.9702	0.0510043	0.00489611	0.335495	104.782	240.998	1.94501	0.0358577	2284.87	117.698	1181.67	62.2385	2.73487	0.338138		8.98804	96.1689	-0.0569777		-0.151724	0.519354	5.48439	0.262868	0.312635	0.0268142	0.500009	0.0545336	1067.44	59.844	6018.43	358.491	2096.58	114.667	-0.720262
402-U1612A-37R-1-W-27/32	402-U1612A-37R-1W_Spot37	37723 74198	0.000604258	1.36298e-05	3.89411	0.0878102	0.00510611	0.000442725	5.16999	0.446798	0.00030133	4.18507e-05	6.08937	0.845606	1660.15	35.7261	0.0604829	0.00486155	0.216078	538.487	173.452	2.11559	0.124106	1656.54	100.17	850.54	79.9185	2.22782	0.302781		24.6785	99.2768	0.0464363		-0.0449708	0.294068	3.92423	0.309792	0.252246	0.0174009	0.40803	0.0502481	780.686	82.8262	4348.39	330.677	1535.32	112.526	63.2662
402-U1612A-37R-1-W-27/32	402-U1612A-37R-1W_Spot40	37618 73242	0.000651776	2.15709e-05	4.20023	0.138963	0.00472222	0.000449169	4.78191	0.453553	0.000244295	4.55614e-05	4.9368	0.920602	1552.3	49.1574	0.0543592	0.00556242	0.210501	160.073	227.198	1.73008	0.0462049	787.897	31.1186	464.366	23.4418	1.00329	0.177358		12.1642	97.3761	0.119755		0.00210448	0.339095	2.16185	0.0852847	0.12705	0.010259	0.201926	0.0286285	462.591	23.9257	2277.45	111.378	798.131	33.3635	2.09904
402-U1612A-37R-1-W-27/32	402-U1612A-37R-1W_Spot41	37777 73146	0.000612506	1.95656e-05	3.94725	0.126048	0.00444921	0.000479354	4.50663	0.484403	0.000206365	4.81966e-05	4.17046	0.973908	1646.47	49.8489	0.0525765	0.0054621	0.027344	151.411	247.332	1.70453	0.0536932	1159.92	27.9025	681.278	21.6299	1.31299	0.317968		12.4123	97.393	0.257289		0.0619947	0.609093	3.03825	0.109658	0.178756	0.0168426	0.276218	0.0656398	686.335	33.9212	3310	138.798	1169.33	34.688	2.10772
402-U1612A-37R-1-W-27/32	402-U1612A-37R-1W_Spot43	37987 72981	0.000627666	4.30827e-05	4.04489	0.277551	0.00454753	0.000667117	4.60567	0.674374	0.000320028	0.000120375	6.46657	2.43212	1639.92	116.704	0.0546124	0.00934494	0.614281	227.475	387.998	3.22236	0.167446	812.94	154.477	249.708	41.798	0.719695	0.269728		12.1759	98.2218	-0.173327		-0.139455	0.384777	1.68702	0.304126	0.10701	0.0273508	0.124354	0.0440101	211.157	36.3642	1878.12	362.645	695.427	136.209	1.83011
402-U1612A-37R-1-W-27/32	402-U1612A-37R-1W_Spot44	37694 72521	0.000656831	2.91824e-05	4.23279	0.187999	0.00490487	0.000639411	4.9661	0.645628	0.000269277	5.22779e-05	5.44167	1.05633	1554.55	73.4753	0.0550082	0.00745587	0.212903	207.832	297.366	2.44489	0.0831498	705.197	66.6288	291.649	31.1996	0.800763	0.19863		14.7663	97.9634	-0.0164449		0.0651728	0.417427	1.63957	0.166031	0.100409	0.0122474	0.13157	0.0273437	257.112	23.8174	1831.27	181.363	625.37	48.5086	1.79104
402-U1612A-37R-1-W-27/32	402-U1612A-37R-1W_Spot45	38821 73108	0.000665531	2.39356e-05	4.28885	0.154194	0.00877349	0.000766675	8.86667	0.77197	0.000519766	0.0001089	10.5017	2.1997	1510.31	58.315	0.0948552	0.00813334	-0.0145451	1465.83	193.745	2.8961	0.129525	886.409	81.5901	322.106	41.9986	1.32122	0.230016		51.6296	99.7074	0.326061		0.0323519	0.432671	2.40499	0.218451	0.248719	0.0259508	0.272922	0.0407755	324.382	43.8456	2714.08	258.342	908.928	88.6832	2.44117
402-U1612A-37R-1-W-27/32	402-U1612A-37R-1W_Spot47	39499 73224	0.000655174	1.73707e-05	4.22212	0.111905	0.00764615	0.000989136	7.72339	0.994107	0.000397182	5.50978e-05	8.02565	1.11309	1550.56	41.5523	0.0813085	0.00921195	-0.329029	920.48	237.08	2.01088	0.0554152	1098.49	117.158	555.954	55.0882	1.83812	0.232207		45.3333	99.5413	0.538073		-0.0294503	0.258189	2.51741	0.213791	0.224324	0.0235297	0.325596	0.0375427	475.126	42.5563	2855.67	312.977	957.881	94.741	124.769
402-U1612A-37R-1-W-27/32	402-U1612A-37R-1W_Spot48	39534 73038	0.000629767	2.34864e-05	4.05843	0.151306	0.00444902	0.000428585	4.50604	0.43315	0.000194003	4.81407e-05	3.92049	0.972753	1621.92	60.7895	0.0528852	0.00542865	0.170956	-2.12102e+90	4.20769e+90	1.87872	0.0446132	561.628	35.8006	308.747	25.9134	0.564425	0.138094		9.93345	100	0.106694		-0.147696	0.345859	1.36547	0.0970811	0.0785773	0.00846975	0.103195	0.0220414	284.483	26.219	1611.65	126.614	521.074	37.491	5.54013
402-U1612A-37R-1-W-27/32	402-U1612A-37R-1W_Spot49	39403 72296	0.000654178	2.52021e-05	4.21569	0.16235	0.00820038	0.000648141	8.28912	0.651824	0.000293209	3.77594e-05	5.9253	0.762926	1563.05	54.7637	0.0903669	0.00541728	-0.151297	1387.35	113.547	1.80354	0.121361	2090.76	247.859	1410.81	252.619	3.33815	0.581577		49.1419	99.6961	0.636808		0.202735	0.287878	4.99378	0.639208	0.464517	0.0457712	0.610388	0.109733	1298.84	253.141	5884.92	783.727	1932.97	253.633	25.2643
402-U1612A-39R-1-W-81/86	402-U1612A-39R-1W_Spot1	67515 82745	0.00061486	2.63516e-05	3.96241	0.169766	0.00492199	0.000501798	4.98443	0.507126	0.00022378	4.05764e-05	4.52245	0.81994	1650.08	70.2273	0.0577239	0.00520782	0.0336501	621.178	312.316	1.74571	0.0723071	1461.85	75.5333	861.238	76.172	1.76185	0.331785		20.5043	99.3621	0.0277349		0.229756	0.437697	3.78207	0.236598	0.244469	0.023384	0.359821	0.062609	830.61	74.8096	4116.5	248.864	1445.6	83.3359	128.017
402-U1612A-39R-1-W-81/86	402-U1612A-39R-1W_Spot2	67817 82795	0.000628501	1.86191e-05	4.05028	0.119948	0.00585182	0.00049426	5.92179	0.498868	0.000281021	4.64686e-05	5.67879	0.938896	1621.49	46.878	0.0675261	0.00543447	0.140339	707.651	204.664	2.21022	0.0527553	880.595	99.9701	420.039	51.586	1.0135	0.168485		31.6038	99.4276	0.196845		-0.13215	0.242635	1.91129	0.190179	0.143642	0.0162165	0.180831	0.0268617	353.468	40.8702	2219.71	243.149	742.015	75.2827	53.9272
402-U1612A-39R-1-W-81/86	402-U1612A-39R-1W_Spot3	67968 83016	0.000641576	1.66901e-05	4.13452	0.107521	0.00530364	0.000629024	5.36787	0.634508	0.000272631	4.96176e-05	5.50933	1.00253	1566.63	37.33	0.0597628	0.00680855	0.0503791	379.63	259.184	2.25758	0.0471231	769.599	31.1725	344.315	17.2627	0.896653	0.161075		22.9765	98.9109	0.131572		0.163182	0.30495	1.89678	0.0816716	0.121582	0.0108933	0.167491	0.0256227	305.708	14.1487	1973.85	107.986	699.918	31.7292	16.9931
402-U1612A-39R-1-W-81/86	402-U1612A-39R-1W_Spot4	67947 83327	0.000624384	1.20213e-05	4.02377	0.0774457	0.00520033	0.000341147	5.26533	0.344433	0.000226765	2.25637e-05	4.58278	0.45595	1610.65	32.3349	0.060541	0.00415995	0.281154	506.303	151.533	1.34911	0.0600638	1704.97	226.854	1046.48	75.5869	2.23438	0.248078		23.5799	99.2053	0.0314932		0.320134	0.255665	3.65845	0.419218	0.230801	0.0256478	0.399818	0.0412372	910.405	68.8666	4083.97	523.415	1425.15	175.566	72.9639
402-U1612A-39R-1-W-81/86	402-U1612A-39R-1W_Spot5	68125 83559	0.000625661	1.68698e-05	4.03199	0.108682	0.0049467	0.000422323	5.0084	0.426464	0.000257655	3.734e-05	5.2068	0.754488	1605.07	46.2973	0.0575839	0.00504444	0.322401	-3.35268e+90	6.63127e+90	1.94362	0.0389494	932.246	33.7132	480.045	14.5697	1.13148	0.164354		19.4955	100	-0.00582207		-0.0988806	0.251387	2.38792	0.0741057	0.145143	0.0120539	0.226637	0.0301766	464.656	13.9903	2628.46	82.9642	913.925	25.9219	9.64485
402-U1612A-39R-1-W-81/86	402-U1612A-39R-1W_Spot7	67785 83970	0.000620336	2.11831e-05	3.99767	0.136469	0.00433528	0.000459677	4.3901	0.464391	0.000221331	5.2705e-05	4.47248	1.06491	1648.8	59.6779	0.0518917	0.00563937	0.120213	-2.13262e+89	4.21704e+89	2.63628	0.0704293	693.856	75.6348	266.921	29.2084	0.497109	0.106724		8.93885	100	0.175083		-0.331452	0.25544	1.70747	0.196967	0.0896951	0.0112458	0.0969248	0.0179374	254.048	30.3086	1950.77	231.695	674.947	82.7969	-0.250357
402-U1612A-39R-1-W-81/86	402-U1612A-39R-1W_Spot10	68635 84000	0.000628249	2.07701e-05	4.04865	0.133807	0.00457382	0.000427746	4.63155	0.432232	0.000213495	4.42661e-05	4.31432	0.894466	1630.94	54.5003	0.0538509	0.00519308	0.307631	17.9075	274.263	2.11995	0.0750369	596.661	20.9893	293.154	16.9307	0.606774	0.128697		12.5853	77.3913	0.0554484		0.150035	0.283074	1.53884	0.0852469	0.0865293	0.00615805	0.120791	0.0214623	287.68	19.8984	1709.87	80.2386	589.222	26.7678	0.286071
402-U1612A-39R-1-W-81/86	402-U1612A-39R-1W_Spot12	68966 83941	0.000610798	2.07198e-05	3.93624	0.133485	0.00390698	0.000286431	3.95905	0.289749	0.000185677	3.73845e-05	3.75249	0.755471	1650.5	54.5564	0.0463601	0.00335513	0.177195	-61.2623	196.933	2.22106	0.0486137	2295.75	65.2542	1039.51	43.2046	1.75156	0.327603		0.576146	106.425	0.273468		0.58611	0.506622	6.06135	0.280828	0.308063	0.0242739	0.363797	0.0593132	1031.33	54.0685	6751.14	286.109	2312.83	94.0508	-3.95568
402-U1612A-39R-1-W-81/86	402-U1612A-39R-1W_Spot14	70251 84725	0.000634682	3.52338e-05	4.09009	0.22698	0.00377704	0.000624707	3.8261	0.631614	0.000145295	7.89085e-05	2.93595	1.59447	1619.04	86.2995	0.0430439	0.006415	-0.0091905	-267.851	346.847	3.05301	0.192789	732.617	73.2196	237.292	21.0671	0.337351	0.175498		-6.89956	101.527	0.358542		0.239314	0.391247	1.66001	0.144827	0.0810481	0.0135711	0.0610108	0.0273739	217.031	19.7812	2093.99	247.497	675.208	71.3893	-0.470606
402-U1612A-39R-1-W-81/86	402-U1612A-39R-1W_Spot15	70798 84746	0.000624509	1.69894e-05	4.02457	0.109452	0.00461064	0.000357827	4.66938	0.361332	0.00021441	3.01381e-05	4.33303	0.609014	1628.26	45.0165	0.0552785	0.00471783	0.145325	264.253	199.235	2.02543	0.0887047	1347.31	149.543	727.41	104.574	1.34369	0.217731		13.8093	98.477	0.104935		0.104494	0.246378	3.15546	0.368892	0.187978	0.020948	0.242563	0.0369585	655.903	105.641	3823.19	482.892	1214.26	147.574	2.08081
402-U1612A-39R-1-W-81/86	402-U1612A-39R-1W_Spot17	72236 85524	0.000664443	2.59504e-05	4.28184	0.167177	0.00451144	0.00054501	4.56956	0.550947	0.000183762	3.81471e-05	3.71381	0.770874	1520.43	61.099	0.0498689	0.00676774	0.421746	-46.0306	370.899	1.31082	0.0954379	1969.32	246.871	1499.7	142.557	2.42392	0.453334		6.29659	109.302	-0.156621		0.155956	0.457421	4.54372	0.526927	0.25129	0.0416696	0.435632	0.0596208	1306.43	128.548	5600.25	782.28	1645.95	173.565	18.2988
402-U1612A-39R-1-W-81/86	402-U1612A-39R-1W_Spot18	72514 84916	0.000619802	1.30008e-05	3.99425	0.0837561	0.00442269	0.000333915	4.47978	0.33743	0.00021597	2.40567e-05	4.36466	0.48612	1621.28	35.8887	0.0517092	0.003913	0.1668	118.971	182.619	1.41718	0.0322078	1261.14	91.0977	919.231	82.5503	1.75825	0.237243		10.8383	96.6427	0.137872		0.266532	0.319399	3.06194	0.165613	0.171081	0.0128388	0.350462	0.0431675	834.612	64.9215	3636.75	224.553	1153.19	68.131	-1.35991
402-U1612A-39R-1-W-81/86	402-U1612A-39R-1W_Spot21	75024 84096	0.000661186	2.3961e-05	4.26084	0.154362	0.00394572	0.000461422	3.99677	0.466736	0.000206783	4.79999e-05	4.17872	0.969915	1536.38	56.0704	0.0446143	0.00570659	0.446593	-228.462	283.703	2.04359	0.0888801	829.895	127.704	417.079	70.4459	0.777441	0.17356		-6.60715	101.865	-0.0574296		0.304836	0.348081	1.98089	0.284159	0.091038	0.0148335	0.142695	0.027051	353.748	56.6464	2335.31	341.846	758.501	121.793	0.708391
402-U1612A-39R-1-W-81/86	402-U1612A-39R-1W_Spot22	74833 83923	0.00063912	2.21745e-05	4.11869	0.142853	0.00527261	0.000493459	5.33736	0.498329	0.000218533	5.7778e-05	4.41593	1.16743	1600.08	55.1171	0.0607399	0.00594091	0.294463	443.106	239.136	2.94161	0.0606791	605.237	56.1122	201.781	14.9679	0.443684	0.123459		22.8328	99.0705	0.0566028		0.0484713	0.309909	1.54626	0.145476	0.101292	0.0110013	0.0796448	0.018294	186.275	12.1795	1841.36	165.627	566.672	49.7372	8.95104
402-U1612A-39R-1-W-81/86	402-U1612A-39R-1W_Spot23	72723 82028	0.000663865	1.86624e-05	4.27811	0.120224	0.00540882	0.000884628	5.11776	0.54877	0.000255488	5.43956e-05	5.16287	1.09907	1524.1	42.5588	0.0557293	0.00600569	-0.0265166	289.854	329.413	1.97644	0.0339729	905.871	49.2046	457.82	23.4247	1.06825	0.229028		16.4065	98.524	0.104304		0.428037	0.37523	2.20172	0.126094	0.142461	0.0173898	0.184843	0.0328756	406.784	22.1943	2606.38	156.497	812.871	47.02	53.5724
402-U1612A-39R-1-W-81/86	402-U1612A-39R-1W_Spot24	72728 82257	0.000651006	1.4697e-05	4.19527	0.0946803	0.00516828	0.000333359	5.23303	0.336697	0.000202959	2.68475e-05	4.10167	0.54252	1547.85	36.7364	0.0576442	0.00373473	0.245136	399.188	157.869	2.01806	0.0630861	1393.31	74.22	679.762	30.9779	1.22491	0.151421		19.8309	98.949	0.144017		0.263212	0.244017	3.39728	0.14683	0.21476	0.0123432	0.235301	0.0257338	623.895	26.7026	4145.82	226.484	1279.6	57.5637	-0.703901
402-U1612A-39R-1-W-81/86	402-U1612A-39R-1W_Spot25	72532 82245	0.000644003	1.56543e-05	4.15016	0.100847	0.00499087	0.000408275	5.05334	0.412291	0.000202292	2.83718e-05	4.0882	0.573323	1571	37.3397	0.0553375	0.00410426	0.00134402	313.945	174.415	1.57323	0.0225493	1036.44	54.2432	683.562	44.8309	1.308	0.196119		17.873	98.6781	0.321693		0.107372	0.233888	2.47051	0.135999	0.150733	0.0107282	0.236796	0.0301919	611.533	38.3731	3088.81	189.344	941.515	45.8628	1.50846
402-U1612A-39R-1-W-81/86	402-U1612A-39R-1W_Spot26	72362 82289	0.000744595	3.87722e-05	4.79814	0.24975	0.0157837	0.00236155	15.8781	2.35547	0.000488524	8.40134e-05	9.87115	1.6971	1355.11	61.7776	0.152731	0.0208053	-0.0677836	2268.2	230.869	1.51939	0.0371313	712.204	26.0128	473.874	27.3585	2.0643	0.308997		69.7813	99.7885	0.410191		0.220002	0.368197	2.2879	0.108599	0.379821	0.0480274	0.430652	0.0556013	490.682	35.581	2367.19	148.962	747.569	38.529	383.06
402-U1612A-39R-1-W-81/86	402-U1612A-39R-1W_Spot27	72657 82662	0.000634049	1.6192e-05	4.08604	0.104313	0.00452881	0.000354842	4.5871	0.358641	0.000210107	4.31593e-05	4.246	0.872107	1593.5	41.0303	0.0527079	0.00453023	0.467418	196.379	219.799	2.53083	0.0455599	1135.45	81.4485	445.387	26.2462	0.842266	0.161941		10.9233	97.9193	-0.137097		0.0360573	0.255935	2.57384	0.204777	0.147809	0.014618	0.148095	0.0228388	385.329	21.8364	3100.81	243.152	1000.85	70.0599	1.83642
402-U1612A-39R-1-W-81/86	402-U1612A-39R-1W_Spot28	72508 82972	0.000645826	2.18286e-05	4.1619	0.140622	0.00685643	0.000751401	6.93496	0.757119	0.000302647	4.05116e-05	6.11606	0.81853	1555.5	56.576	0.0760648	0.00773032	-0.0233038	992.13	197.152	1.37413	0.0914389	1221.39	47.3313	948.002	83.1989	2.60805	0.371234		39.9867	99.5805	0.371038		0.269318	0.258235	2.90426	0.174624	0.241975	0.0255733	0.46883	0.0652087	852.044	87.7174	3478.64	194.687	1110.63	59.1648	61.0577
402-U1612A-39R-1-W-81/86	402-U1612A-39R-1W_Spot29	72274 83104	0.000644344	2.88816e-05	4.15233	0.186055	0.00637698	0.00102036	6.44621	1.02557	0.000258992	4.59017e-05	5.23378	0.927477	1600.14	68.9742	0.0711967	0.00948654	-0.151654	706.908	253.472	2.28709	0.0888284	1083.33	113.141	494.462	59.4366	1.08251	0.168551		35.585	99.4126	0.518334		0.137832	0.317934	2.55701	0.33933	0.193966	0.025439	0.20499	0.030467	448.701	58.2432	3205.16	399.09	1033.44	130.457	31.6312
402-U1612A-39R-1-W-81/86	402-U1612A-39R-1W_Spot30	72488 83142	0.000632435	3.20303e-05	4.07562	0.206346	0.00425127	0.000550009	4.30611	0.556057	0.000192076	4.38834e-05	3.88173	0.886779	1618.54	81.3699	0.0497866	0.00690092	0.369766	-116.959	397.661	1.7792	0.0782441	1069.66	126.305	630.941	100.694	1.19394	0.337683		5.35268	103.485	0.0338296		-0.0714625	0.419011	2.25798	0.307228	0.12544	0.0223379	0.202566	0.0500706	540.36	90.0598	2888.11	361.27	931.967	115.178	-0.646901
402-U1612A-39R-1-W-81/86	402-U1612A-39R-1W_Spot31	72648 83423	0.000626299	1.76284e-05	4.0361	0.113568	0.00462359	0.000386776	4.68265	0.390873	0.000194984	2.97022e-05	3.94052	0.600205	1617.58	45.5286	0.0537887	0.00433203	0.140627	192.258	220.391	1.71945	0.0374683	1221.35	66.0134	719.982	44.6697	1.3715	0.223934		13.8073	97.9007	0.17412		0.0952367	0.296709	2.87496	0.195348	0.166979	0.0129449	0.24086	0.031552	658.78	46.8104	3588.13	243.499	1146.07	75.664	-1.29407
402-U1612A-39R-1-W-81/86	402-U1612A-39R-1W_Spot33	72633 83892	0.000605533	1.42062e-05	3.90233	0.0915227	0.00422722	0.000311318	4.28274	0.314682	0.000189722	1.54395e-05	3.83432	0.312002	1650.03	33.925	0.0504969	0.00350497	-0.0310755	141.494	162.63	1.01608	0.02923	2745.96	67.643	2715.08	73.255	4.7843	0.452159		8.88233	97.2421	0.288319		0.265049	0.417841	6.74697	0.186708	0.374559	0.0232682	0.910258	0.0766209	2672.31	108.409	8817.06	274.914	2764.58	75.2272	1.72578
402-U1612A-39R-1-W-81/86	402-U1612A-39R-1W_Spot34	73238 83494	0.000675866	2.61265e-05	4.35542	0.168306	0.00527466	0.000726217	5.33928	0.732924	0.000225408	7.66855e-05	4.55493	1.54957	1499.93	57.8341	0.0568155	0.00752707	0.125547	312.635	282.341	2.13067	0.047068	813.568	62.8625	384.763	32.5127	0.792251	0.260994		18.4268	98.6069	0.184637		0.252923	0.377399	1.85669	0.180978	0.121857	0.0206987	0.144898	0.0416648	343.748	36.7772	2340.62	245.846	744.684	74.0401	4.84776
402-U1612A-39R-1-W-81/86	402-U1612A-39R-1W_Spot35	73566 83785	0.000632244	1.9577e-05	4.0744	0.12612	0.00474224	0.000294157	4.80304	0.297285	0.000250551	3.55687e-05	5.06334	0.718721	1608.52	50.2875	0.0548415	0.00347327	0.129065	279.249	160.987	1.83511	0.0229103	1221.38	35.0931	674.033	22.3256	1.58553	0.224652		15.1705	98.5409	0.0782897		-0.399525	0.234846	2.58954	0.132496	0.159967	0.0125563	0.259577	0.0321143	553.688	23.7268	3290.73	166.008	1033.1	45.0238	1.27527
402-U1612A-39R-1-W-81/86	402-U1612A-39R-1W_Spot36	73398 83772	0.000664171	1.54665e-05	4.28008	0.099637	0.00502953	0.000319811	5.09296	0.323161	0.000252748	3.63334e-05	5.10766	0.734141	1524.25	36.271	0.0552565	0.00363394	0.234565	271.638	170.333	2.91419	0.0965668	1478.17	133.989	498.546	33.4534	1.19511	0.17943		15.9608	98.4243	0.143022		-0.183215	0.241739	3.3374	0.224849	0.207672	0.0187914	0.201873	0.0235092	424.517	21.7324	4238.29	336.841	1287.2	103.203	18.4974
402-U1612A-39R-1-W-81/86	402-U1612A-39R-1W_Spot37	73170 84001	0.000636351	1.83502e-05	4.10086	0.118218	0.00449353	0.000455511	4.55012	0.460156	0.000181051	3.49531e-05	3.65883	0.706337	1595.69	48.7368	0.0496256	0.00487677	0.257872	40.4949	253.507	2.0948	0.0599155	871.89	93.486	429.121	50.554	0.716873	0.141861		9.8736	89.8731	0.0163328		0.275747	0.265045	2.09699	0.261408	0.110869	0.0138134	0.12616	0.0232259	389.52	52.7422	2651.55	325.471	811.318	97.924	1.87224
402-U1612A-39R-1-W-81/86	402-U1612A-39R-1W_Spot38	73217 84150	0.000629931	2.11879e-05	4.05948	0.136498	0.00492663	0.000475353	4.98775	0.479747	0.000241882	3.72596e-05	4.88808	0.752855	1615.29	52.2255	0.0575475	0.00552669	0.071726	335.954	216.709	1.90755	0.169874	1210.77	114.974	796.323	103.963	1.68481	0.256922		18.6109	98.7917	0.149859		0.10448	0.2662	3.50222	0.37046	0.221688	0.0269479	0.393708	0.06037	922.419	138.409	4658.55	526.14	1393.82	148.504	35.4688
402-U1612A-39R-1-W-81/86	402-U1612A-39R-1W_Spot39	74545 84810	0.000601196	1.50393e-05	3.87438	0.0968904	0.00498408	0.000477256	5.04564	0.481742	0.000254265	3.99204e-05	5.13824	0.806599	1663.93	43.8957	0.0599548	0.00555084	-0.260117	489.598	224.967	1.98086	0.0336612	875.829	42.1842	448.653	26.7071	1.12676	0.187943		23.2133	99.2087	0.569827		-0.256579	0.244036	2.04268	0.109857	0.140702	0.0152544	0.212689	0.0308909	417.92	25.8784	2764.62	151.55	826.116	41.2141	9.58652
402-U1612A-39R-1-W-81/86	402-U1612A-39R-1W_Spot41	75049 84807	0.000630179	1.68712e-05	4.06109	0.108689	0.0043687	0.00027414	4.4254	0.27704	0.000186708	1.99812e-05	3.77334	0.403787	1612.32	43.1061	0.0506612	0.0033308	0.337773	84.1901	163.536	1.50462	0.102309	1608.2	182.826	1383.61	242.015	2.3001	0.438744		8.23223	95.1763	0.0739681		0.125088	0.253978	4.04761	0.479207	0.226204	0.0280242	0.466037	0.0946687	1369.58	266.34	5292.8	659.874	1596.43	200.609	1.86674
402-U1612A-39R-1-W-81/86	402-U1612A-39R-1W_Spot42	75724 85504	0.000627837	1.75144e-05	4.04601	0.112833	0.0039339	0.000347081	3.98523	0.35097	0.000184723	3.35031e-05	3.73307	0.677012	1611.56	42.7745	0.0459504	0.00418136	0.201494	-152.467	223.079	1.80041	0.0456368	942.567	51.8024	541.883	40.8075	0.939024	0.168629		-1.525	102.654	-0.00633506		-0.104668	0.29048	2.44866	0.12192	0.124583	0.0115975	0.188126	0.0278961	532.004	36.7009	3146.35	175.124	944.295	45.6619	-2.56111
402-U1612A-39R-1-W-81/86	402-U1612A-39R-1W_Spot44	75730 85061	0.000651984	1.80378e-05	4.20157	0.116203	0.00498785	0.00046081	5.04959	0.465123	0.000258263	3.90133e-05	5.21906	0.788255	1551.32	40.7377	0.0555968	0.00494687	0.110864	237.926	222.389	1.93583	0.0496558	1286.46	148.339	690.004	91.8145	1.65194	0.2709		16.7939	98.2341	0.149663		0.177234	0.300538	3.62063	0.408722	0.220492	0.0277186	0.355295	0.055748	718.613	101.265	4612.36	582.662	1337.93	163.403	2.54958
402-U1612A-39R-1-W-81/86	402-U1612A-39R-1W_Spot45	76018 84428	0.000656724	2.37376e-05	4.23211	0.152922	0.00438835	0.000451047	4.44493	0.455972	0.000246724	3.83176e-05	4.98606	0.774217	1546.68	58.519	0.0494041	0.0054901	0.450816	-48.9482	292.312	1.75019	0.0800955	1549.69	281.97	863.315	139.851	1.84992	0.361516		4.78801	108.646	-0.0950699		0.0519015	0.352581	3.73227	0.638303	0.200897	0.0377247	0.366563	0.0722221	791.959	126.007	4943.12	939.5	1421.01	258.265	3.43649
402-U1612A-39R-1-W-81/86	402-U1612A-39R-1W_Spot46	76235 84564	0.000652581	3.88732e-05	4.20541	0.250427	0.0104143	0.00141453	10.5139	1.42214	0.000280603	8.82786e-05	5.67035	1.7837	1565.5	93.8486	0.119701	0.0201338	0.655005	1732.79	351.242	1.56675	0.0205571	528.493	23.7276	337.585	16.1733	0.854007	0.256306		60.0013	99.7573	-0.299692		0.64248	0.554722	1.51158	0.119243	0.186368	0.0215632	0.173635	0.0419192	339.716	19.5208	1915.79	148.697	531.818	28.4331	465.959
402-U1612A-39R-1-W-81/86	402-U1612A-39R-1W_Spot47	76801 84400	0.000654434	1.61981e-05	4.21736	0.104351	0.00500395	0.000356231	5.06684	0.359625	0.000244423	2.94497e-05	4.93953	0.59508	1549.38	39.2816	0.0553709	0.0039039	0.304292	286.867	173.428	1.87886	0.0342548	1468.14	92.2711	797.289	46.705	1.78329	0.221844		16.7656	98.5299	0.0450906		0.119816	0.291021	3.77737	0.243923	0.240063	0.0206892	0.348565	0.0392997	740.567	40.0855	4724.8	346.306	1366.39	80.9594	1.59328
402-U1612A-39R-1-W-81/86	402-U1612A-39R-1W_Spot48	77256 84681	0.000631937	1.91047e-05	4.07241	0.123074	0.00470303	0.000812079	4.75679	0.815578	0.000266898	5.69491e-05	5.39315	1.15048	1598.44	49.3608	0.05401	0.00846115	-0.46254	-1.83e+90	3.6191e+90	2.17636	0.0535686	805.936	43.6513	368.43	15.0329	0.859609	0.15962		14.3873	100	0.694127		-0.218405	0.274025	2.08157	0.115465	0.134192	0.0264568	0.178375	0.0328385	360.678	17.119	2605.18	108.027	761.551	29.8593	27.736
402-U1612A-39R-1-W-81/86	402-U1612A-39R-1W_Spot49	77181 84574	0.000618899	1.46963e-05	3.98843	0.0946789	0.00395343	0.000312647	4.00523	0.316199	0.000238457	3.14148e-05	4.81896	0.63478	1635.76	38.112	0.0465965	0.00374793	0.0721858	-122.148	217.03	1.97656	0.0507341	1250.72	137.44	626.285	64.981	1.29446	0.184943		0.419467	103.265	0.19215		-0.0809901	0.297229	3.35484	0.401729	0.17505	0.0237526	0.279854	0.0368717	641.754	68.3891	4336.45	519.69	1286.01	148.076	0.0322584
402-U1612A-39R-1-W-81/86	402-U1612A-39R-1W_Spot50	77911 83428	0.00062373	1.62823e-05	4.01955	0.104896	0.00417013	0.000349156	4.2241	0.353084	0.000226303	3.58526e-05	4.57328	0.724454	1614.84	41.9263	0.0484901	0.00398681	0.145019	-52.0668	210.495	2.00766	0.0535406	852.472	37.0813	422.483	23.549	0.89997	0.138782		4.84253	107.72	0.243783		0.195727	0.31385	2.30059	0.114409	0.120958	0.00925793	0.195824	0.0260232	436.413	26.184	2959.8	158.602	882.603	42.8129	-0.641256
402-U1612A-39R-1-W-81/86	402-U1612A-39R-1W_Spot51	76078 82724	0.000643003	2.0303e-05	4.1437	0.130795	0.00486355	0.000427978	4.92434	0.432182	0.000198248	3.2722e-05	4.0064	0.661203	1578.76	46.2489	0.0540948	0.00478399	0.415905	144.028	237.829	1.85477	0.0604525	872.589	52.6359	488.27	36.1787	0.906834	0.153683		15.8527	97.123	0.0604774		-0.201032	0.254425	2.22342	0.148237	0.138152	0.012768	0.166417	0.0203773	468.369	34.8953	2842.21	197.713	844.78	56.5829	0.286685
402-U1612A-39R-1-W-81/86	402-U1612A-39R-1W_Spot52	75618 82490	0.000644637	1.68732e-05	4.15424	0.108698	0.00570863	0.000468658	5.77751	0.47276	0.000224302	2.94136e-05	4.53293	0.594366	1560.71	38.5134	0.0626113	0.00437743	-0.106994	562.789	169.301	2.24631	0.0430667	1528.96	73.9102	684.618	41.1168	1.47502	0.211421		28.0963	99.2618	0.442227		0.165247	0.24228	4.01141	0.208111	0.270523	0.0202826	0.288049	0.0364902	663.601	40.8141	5066.47	300.528	1514.75	85.126	67.2676
402-U1612A-39R-1-W-81/86	402-U1612A-39R-1W_Spot53	75416 82254	0.000635291	1.36264e-05	4.09403	0.0877843	0.00466736	0.000330179	4.72692	0.333531	0.000202275	3.10835e-05	4.08779	0.628137	1590.03	33.6987	0.054299	0.00399633	0.0261153	275.315	165.106	2.59085	0.155989	2178.8	248.89	1036.76	161.388	2.02998	0.365025		13.3889	98.513	0.242631		-0.0697904	0.241754	5.71673	0.723503	0.331238	0.0433554	0.413557	0.0760463	1036.17	173.945	7205.46	913.232	2153.3	269.483	3.39455
402-U1614C-21R-1-W-32/38	402-U1614C-21R-1W_Spot1	72115 70381	0.000649903	2.50238e-05	4.18817	0.161206	0.00582874	0.000594168	5.90016	0.599201	0.000311676	3.68527e-05	6.29861	0.744614	1551.99	58.1029	0.0652431	0.00529531	-0.510328	726.807	169.795	1.99301	0.129982	3913.82	429.635	1937.83	113.313	5.45382	0.489602		29.016	99.4238	0.670534		0.495809	0.643688	9.73303	0.868816	0.697229	0.0674938	1.03994	0.0840686	1817.13	89.6238	10839.6	1063.92	3676.59	366.265	686.551
402-U1614C-21R-1-W-32/38	402-U1614C-21R-1W_Spot2	72420 70353	0.000612888	1.73858e-05	3.9497	0.112009	0.0037197	0.000378316	3.76876	0.382645	0.000170958	3.40076e-05	3.45497	0.687234	1654.11	49.9232	0.0436552	0.00451899	0.427122	-2.88074e+90	5.67215e+90	2.44767	0.0757121	993.259	54.8392	419.071	32.9052	0.699822	0.150194		-4.80126	100	-0.0808826		-0.285867	0.298027	2.50702	0.125333	0.121564	0.0111582	0.140064	0.0271049	410.769	30.8391	2689.87	144.526	976.911	48.2001	0.891142
402-U1614C-21R-1-W-32/38	402-U1614C-21R-1W_Spot3	72268 70146	0.000604168	1.66164e-05	3.89353	0.10705	0.0037606	0.000260979	3.81075	0.264011	0.000200579	2.58395e-05	4.05363	0.522156	1674.78	45.7084	0.0455516	0.00341044	0.273484	-115.625	185.077	1.73466	0.0901724	1815.43	65.1545	1115.99	86.117	2.09593	0.285948		-2.17236	103.367	0.0635406		0.00559539	0.340562	4.35857	0.205516	0.223275	0.0165662	0.409151	0.0487134	1076.91	88.9201	4920.56	241.157	1751.74	73.5878	2.08957
402-U1614C-21R-1-W-32/38	402-U1614C-21R-1W_Spot6	71341 70032	0.000649106	3.63513e-05	4.18303	0.234182	0.00487281	0.000475127	4.93521	0.480169	0.000228525	5.04167e-05	4.61834	1.01875	1563.57	86.9232	0.0546983	0.00533822	0.310519	318.35	246.144	2.23751	0.0339766	1566.44	64.6029	702.009	28.6284	1.46718	0.305671		15.2411	98.686	0.360632		0.154203	0.666937	3.87015	0.187432	0.235751	0.0173474	0.283087	0.0498924	656.252	23.1794	4022.47	237.73	1469.96	56.7685	1.99931
402-U1614C-21R-1-W-32/38	402-U1614C-21R-1W_Spot7	71810 69904	0.000611979	1.84146e-05	3.94385	0.118636	0.00447682	0.000392709	4.53472	0.397034	0.00020969	2.66907e-05	4.23778	0.539356	1650.03	50.9519	0.0532588	0.00484047	0.193936	227.377	229.929	1.25003	0.0268873	1479.35	37.6565	1192.73	41.3408	2.2961	0.290479		13.03	98.2655	0.1179		0.0951413	0.41606	4.18895	0.132014	0.249533	0.0210453	0.520302	0.0582793	1291.49	57.2514	4421.25	185.526	1612.25	56.0894	7.40576
402-U1614C-21R-1-W-32/38	402-U1614C-21R-1W_Spot9	73160 70448	0.000592681	2.33354e-05	3.81952	0.150339	0.00498663	0.000447122	5.04963	0.451814	0.000227377	5.90889e-05	4.59488	1.19393	1716.57	66.8469	0.0617398	0.00590292	0.288378	534.318	231.863	2.60526	0.0833774	935.286	31.3772	362.455	13.8842	0.749897	0.19365		24.3605	99.2852	0.0689147		0.515906	0.465776	2.56393	0.0922944	0.173476	0.014359	0.163834	0.0382204	390.695	16.4507	2731.06	118.319	1013.25	34.0325	2.86124
402-U1614C-21R-1-W-32/38	402-U1614C-21R-1W_Spot10	73380 70720	0.000647387	2.25518e-05	4.17196	0.145281	0.0106737	0.0012853	10.7743	1.28803	0.000367986	4.52465e-05	7.43629	0.91414	1543.76	57.5889	0.12137	0.0130817	-0.431698	1889.06	184.021	1.24601	0.0849498	4936.03	237.948	4221.14	515.706	13.4595	1.89578		61.2788	99.7792	0.701228		1.07856	0.435757	12.0698	0.82059	1.58042	0.223622	2.41543	0.318963	3682.71	446.194	12651.4	687.673	4366.58	216.725	56.3474
402-U1614C-21R-1-W-32/38	402-U1614C-21R-1W_Spot11	73550 70910	0.000711405	4.48102e-05	4.58425	0.288616	0.0194117	0.00458562	19.3262	4.48226	0.00053157	0.000105092	10.7392	2.12192	1470.53	79.9177	0.182721	0.0316741	-0.843178	2222.73	269.214	1.24544	0.0343245	2638.88	156.764	2206.33	172.544	11.5007	2.47694		76.2796	99.7938	0.953928		1.45079	0.439554	7.70376	0.7148	1.86004	0.472855	2.37008	0.529695	2105.52	157.577	7125.75	407.396	2551.8	138.21	30.2238
402-U1614C-21R-1-W-32/38	402-U1614C-21R-1W_Spot12	73380 71407	0.000765563	3.24781e-05	4.93323	0.209204	0.0175732	0.00174678	17.6777	1.74087	0.000701225	0.000110337	14.1675	2.2282	1323.23	55.8835	0.165465	0.0119794	-0.459234	2508.95	148.38	1.80228	0.0275464	2145.92	307.61	1189.98	167.03	6.72487	0.710513		72.0935	99.8034	0.740782		1.2709	0.62543	6.16246	0.713518	1.10813	0.082758	1.24671	0.103626	1058.93	146.617	5620.3	849.999	1939.27	274.311	2.89291
402-U1614C-21R-1-W-32/38	402-U1614C-21R-1W_Spot14	73327 71557	0.000602002	2.01947e-05	3.87958	0.130103	0.00460066	0.000497419	4.6596	0.502486	0.000215922	4.37587e-05	4.36361	0.884249	1677.23	53.5918	0.0555791	0.00591127	0.0367061	270.951	251.939	1.97469	0.0518538	1155	88.7979	597.995	60.8653	1.1907	0.255719		16.7401	98.5682	0.0658568		-0.153683	0.437252	2.60445	0.198256	0.164089	0.0231629	0.224603	0.0464632	536.268	56.721	3043.21	247.798	1051.22	84.8425	13.8611
402-U1614C-21R-1-W-32/38	402-U1614C-21R-1W_Spot15	73332 71793	0.000652414	1.80042e-05	4.20434	0.115984	0.00961542	0.00122483	9.70018	1.22574	0.00044064	5.7165e-05	8.90362	1.15471	1551.68	43.675	0.104693	0.0111543	-0.475144	1533.14	194.486	2.26464	0.0288428	2099.66	121.914	953.147	62.3947	3.57506	0.370027		56.6572	99.7258	0.695939		0.5481	0.294615	5.17034	0.210807	0.598941	0.071115	0.673638	0.0731195	855.129	47.1808	5507.97	273.373	1921.41	89.4964	55.3361
402-U1614C-21R-1-W-32/38	402-U1614C-21R-1W_Spot16	72693 71809	0.00068024	1.71492e-05	4.3836	0.110475	0.0108005	0.000975714	10.8974	0.979348	0.00038819	3.83637e-05	7.84433	0.77509	1483.98	36.1831	0.116699	0.0100926	-0.219158	1718.87	209.628	1.32652	0.0239372	2011.21	135.705	1516.61	111.308	5.80645	0.7564		59.7738	99.745	0.501944		0.753167	0.300071	5.48852	0.388572	0.769675	0.106356	1.11637	0.137666	1440.15	104.883	5651.72	353.229	1940.03	128.63	528.584
402-U1614C-21R-1-W-32/38	402-U1614C-21R-1W_Spot18	73101 72050	0.000607698	1.53434e-05	3.91627	0.0988493	0.00474237	0.000264307	4.80315	0.267036	0.000211499	2.10829e-05	4.27432	0.426036	1662.11	40.8196	0.0569265	0.00318802	0.257487	394.574	126.459	1.49358	0.0578383	1834.83	177.154	1184.06	64.7106	2.33655	0.248578		18.4646	99.0075	0.225924		0.377593	0.301329	4.54048	0.425912	0.273516	0.0220731	0.464547	0.0412638	1160.61	65.1489	5624.8	582.075	1821.75	177.749	6.52604
402-U1614C-21R-1-W-32/38	402-U1614C-21R-1W_Spot19	73114 72143	0.00061703	1.39718e-05	3.97639	0.0900123	0.00423531	0.000265232	4.29074	0.268088	0.000206416	2.57738e-05	4.17158	0.52083	1628.14	34.5836	0.0497711	0.00289244	0.0041152	103.986	133.956	2.2282	0.0400124	2292.72	217.111	1056.7	117.002	1.99949	0.291943		7.32616	96.176	0.342707		0.194176	0.335138	5.11359	0.374439	0.274569	0.0222066	0.353787	0.0432912	930.407	95.6298	6249.69	576.957	2060.34	177.606	6.67812
402-U1614C-21R-1-W-32/38	402-U1614C-21R-1W_Spot20	73408 72386	0.000627237	1.26087e-05	4.04215	0.0812297	0.00533215	0.000310612	5.39872	0.313605	0.000225526	2.5511e-05	4.55773	0.515502	1598.74	31.927	0.0614774	0.00351366	0.129008	566.686	126.632	2.09927	0.101057	1986.55	107.171	1039.65	90.8746	2.20761	0.308963		25.1276	99.2867	0.226999		-0.247176	0.252124	4.96377	0.329975	0.344678	0.0326254	0.436363	0.0611773	987.391	96.5617	5875.92	375.977	1898.93	116.925	38.2399
402-U1614C-21R-1-W-32/38	402-U1614C-21R-1W_Spot23	72236 72318	0.000597148	1.32759e-05	3.84831	0.0855303	0.00418431	0.000270506	4.23921	0.273529	0.00018919	3.1689e-05	3.82343	0.640347	1688.34	37.61	0.0510246	0.00335062	0.17961	155.319	154.726	2.08432	0.0442149	1258.83	55.6787	609.546	29.7938	1.00788	0.168343		9.22117	97.5223	0.127225		-0.212983	0.337578	2.92918	0.143969	0.165226	0.0118011	0.201815	0.0304447	558.493	29.4305	3682.94	174.388	1173.04	55.7786	2.74336
402-U1614C-21R-1-W-32/38	402-U1614C-21R-1W_Spot24	72265 72418	0.000578357	2.02575e-05	3.72724	0.130512	0.00499027	0.000524516	5.05354	0.529472	0.000238237	3.16415e-05	4.81467	0.639369	1725.11	69.3506	0.0617306	0.00601496	0.0313738	633.022	230.212	1.43156	0.0414999	2768.1	102.806	1951.24	104.461	4.2492	0.551866		26.245	99.4112	0.236962		0.4469	0.625638	6.53869	0.335352	0.458946	0.0506198	0.814595	0.109467	1818.82	113.635	8593.13	467.986	2633.03	140.25	72.9249
402-U1614C-21R-1-W-32/38	402-U1614C-21R-1W_Spot27	71740 72536	0.000592817	1.70327e-05	3.82039	0.109735	0.00405591	0.000279322	4.10914	0.282473	0.00022086	3.07348e-05	4.46338	0.621063	1717.99	51.8878	0.0501277	0.00344987	0.269165	138.036	163.278	2.12141	0.0654588	1611.52	165.588	811.648	106.31	1.7219	0.292524		7.027	97.2323	0.109395		-0.121431	0.265552	3.83128	0.464065	0.21001	0.0253266	0.33368	0.0578982	777.947	111.998	5064.72	637.4	1570.47	187.996	2.77521
402-U1614C-21R-1-W-32/38	402-U1614C-21R-1W_Spot28	71716 72453	0.000656486	3.64969e-05	4.23057	0.235114	0.00811673	0.00202187	8.19864	2.03417	0.00032462	7.69285e-05	6.55995	1.55433	1544.96	83.1796	0.0869097	0.0191564	-0.540458	1060.44	446.411	1.85737	0.0926805	4314.81	253.965	2329.97	92.7778	7.05001	1.7245		48.3991	99.6011	0.679723		1.0298	0.528332	9.57539	0.516534	0.907369	0.186677	1.17827	0.276058	1915.56	77.1981	12337	875.44	3611.46	218.535	20.2945
402-U1614C-21R-1-W-32/38	402-U1614C-21R-1W_Spot29	71573 72511	0.000599238	2.38785e-05	3.86176	0.153839	0.00483198	0.000515927	4.89339	0.521225	0.000249443	4.89286e-05	5.04097	0.98867	1691.19	68.7306	0.0586524	0.00610598	0.150509	401.921	256.071	2.74457	0.0991413	1036.73	71.6739	388.171	38.0027	0.933948	0.223711		21.082	99.0392	0.250768		0.0515781	0.544133	2.19278	0.148702	0.141257	0.0153429	0.164154	0.0368818	343.64	34.0367	3106.31	245.117	933.023	65.4221	10.0026
402-U1614C-21R-1-W-32/38	402-U1614C-21R-1W_Spot30	71573 72511	0.000691578	3.05544e-05	4.45664	0.196831	0.0158441	0.00210159	15.9471	2.09607	0.000652165	0.00011088	13.1766	2.23935	1465.78	66.8957	0.164026	0.0172549	-0.280777	2418.85	187.614	2.14782	0.0294733	1670.53	30.6308	780.058	17.8082	4.67075	0.805693		72.0537	99.8158	0.584624		1.074	0.659015	4.60739	0.234232	0.8432	0.116678	0.876755	0.153885	719.381	25.9794	4976.45	197.985	1564.4	51.5727	620.223
402-U1614C-21R-1-W-32/38	402-U1614C-21R-1W_Spot33	71459 73063	0.000646793	1.53835e-05	4.16813	0.0991041	0.00448539	0.000257524	4.54358	0.260212	0.000196241	2.57988e-05	3.96595	0.521336	1549.36	33.8202	0.050593	0.00298422	0.245931	118.856	132.231	1.99041	0.0425981	1807.64	208.332	931.118	118.001	1.75102	0.302912		8.26317	96.4931	0.175849		0.0140586	0.282599	4.00435	0.339962	0.22572	0.0196717	0.300453	0.0436448	774.116	85.4644	5027.05	573.263	1522.23	148.601	1.33109
402-U1614C-21R-1-W-32/38	402-U1614C-21R-1W_Spot34	71450 73380	0.000634953	1.68267e-05	4.09185	0.108402	0.00514292	0.000317038	5.20774	0.320202	0.000266928	2.5258e-05	5.39437	0.510376	1587.29	40.2353	0.0590429	0.00355988	0.213068	456.123	148.875	2.07505	0.0381064	3173.75	362.348	1573.87	200.558	3.98123	0.652769		21.4274	99.1029	0.192504		0.310661	0.327406	7.40544	0.706556	0.492039	0.0651971	0.711491	0.107472	1370.27	162.576	9173.53	978.189	2810.11	293.898	39.0749
402-U1614C-21R-1-W-32/38	402-U1614C-21R-1W_Spot35	71288 73592	0.000615346	1.73924e-05	3.96553	0.112048	0.00495175	0.000436248	5.0136	0.440303	0.000229238	2.50385e-05	4.63274	0.505942	1644.88	47.7803	0.057807	0.0044311	-0.082061	358.936	187.153	1.57456	0.0252485	1698.99	59.4883	1074.51	28.9629	2.2913	0.244605		20.9045	98.8952	0.397008		0.140184	0.31539	3.9095	0.130676	0.25027	0.019465	0.419755	0.043432	946.667	29.245	4787.73	173.478	1513.44	51.1106	3.16951
402-U1614C-21R-1-W-32/38	402-U1614C-21R-1W_Spot36	71188 73770	0.000653373	1.3285e-05	4.21053	0.0855849	0.00435113	0.00025532	4.40785	0.25806	0.000222207	2.76059e-05	4.49066	0.55784	1543.12	32.4085	0.0476994	0.00315768	0.477432	0.290652	160.741	1.97253	0.0331731	2610.1	332.161	1370.99	190.004	2.53053	0.385492		4.47659	-1348.65	-0.231055		0.261837	0.298377	5.83219	0.605304	0.313032	0.0379161	0.460295	0.0665264	1127.54	144.526	6911.9	789.388	2137.51	235.87	0.182371
402-U1614C-21R-1-W-32/38	402-U1614C-21R-1W_Spot37	71133 74095	0.00065048	2.31485e-05	4.19187	0.149122	0.00601496	0.00116393	6.07829	1.16409	0.000289605	6.10817e-05	5.85209	1.23394	1546.12	60.9344	0.0654178	0.00975465	-0.495399	620.024	263.781	2.00978	0.066728	1176.39	72.2731	587.448	33.8898	1.68606	0.442754		31.0353	99.3239	0.781397		0.188699	0.321821	2.82937	0.160825	0.21402	0.047232	0.279902	0.0605447	508.134	28.9366	3231.23	189.389	1022.45	56.7492	137.564
402-U1614C-21R-1-W-32/38	402-U1614C-21R-1W_Spot38	71166 74235	0.00062002	1.723e-05	3.99565	0.111003	0.00498475	0.000409755	5.04723	0.413705	0.000222475	2.09144e-05	4.49614	0.422636	1638.25	48.0395	0.058612	0.0048394	0.146574	422.904	213.68	1.12511	0.0481455	1876.5	195.237	1822.12	232.293	4.02631	0.648626		20.8349	99.0552	0.0976417		0.313724	0.544998	4.56884	0.502439	0.323555	0.0598786	0.763481	0.1238	1681.65	234.253	5690.17	644.893	1742.69	191.267	119.51
402-U1614C-21R-1-W-32/38	402-U1614C-21R-1W_Spot41	72415 74644	0.000612161	1.6234e-05	3.94502	0.104588	0.00469644	0.000372944	4.7564	0.376821	0.000255128	4.74378e-05	5.15568	0.958535	1643.57	42.7821	0.0560578	0.0044289	0.247752	374.043	192.324	2.47329	0.0447085	1039.5	35.6847	420.813	12.6058	0.990141	0.182365		17.0588	98.9453	0.118999		0.17236	0.353378	2.49198	0.0780538	0.156214	0.0100138	0.184765	0.0309797	385.825	12.4063	2973.97	106.031	962.494	30.4375	0.681844
402-U1614C-21R-1-W-32/38	402-U1614C-21R-1W_Spot42	76881 75274	0.00060693	2.04848e-05	3.91133	0.13197	0.00433527	0.000428709	4.392	0.433413	0.000257346	4.50496e-05	5.20076	0.910294	1656.07	52.9706	0.0518903	0.00529345	0.193472	194.694	246.135	3.39666	0.581237	2560.25	394.141	764.786	36.1405	1.80967	0.299709		10.9444	97.991	0.0441176		-0.195584	0.485896	5.30508	0.957969	0.306673	0.0675709	0.327306	0.0425916	659.667	31.5271	6912.33	1330.05	2224.61	390.193	22.1293
402-U1614C-21R-1-W-32/38	402-U1614C-21R-1W_Spot43	77065 75241	0.000598659	1.68834e-05	3.85804	0.108771	0.00392513	0.00044578	3.97656	0.450758	0.000189708	3.7687e-05	3.83389	0.761542	1685.4	46.4873	0.0476815	0.00550428	0.0419318	-163.006	326.32	2.12247	0.062181	1124.28	50.106	536.854	30.8117	0.924548	0.176452		2.98055	102.367	0.158753		0.0268936	0.426899	2.6404	0.125591	0.141385	0.0160721	0.173592	0.0272469	487.307	27.9454	3169.55	156.562	1037.76	50.0179	4.31388
402-U1614C-21R-1-W-32/38	402-U1614C-21R-1W_Spot44	77189 75410	0.000609349	2.61715e-05	3.9269	0.168609	0.00502582	0.000673272	5.08876	0.679948	0.000202045	6.32512e-05	4.08308	1.27813	1644.66	80.1737	0.0596002	0.00840053	0.318388	336.398	387.036	3.13488	0.0746757	1200.02	40.6148	384.568	15.1216	0.732933	0.228328		22.8318	98.8327	0.141523		0.0670348	0.524738	2.49754	0.160726	0.161263	0.0182573	0.123025	0.0336857	319.723	16.1275	3035.38	152.782	1015.77	44.4509	2.06225
402-U1614C-21R-1-W-32/38	402-U1614C-21R-1W_Spot45	77189 75410	0.000583572	1.43982e-05	3.76084	0.0927625	0.00376332	0.000329109	3.81356	0.332898	0.000181628	1.91357e-05	3.67075	0.386697	1722.84	42.9723	0.0465972	0.00397372	-0.0822754	-23.8447	187.658	1.07973	0.0228241	3325.69	93.8156	3102.78	132.774	5.04647	0.531252		1.38244	115.772	0.332727		-0.0156159	0.391653	8.02528	0.418858	0.415708	0.0363376	0.996521	0.101221	2955.16	179.906	9948	454.949	3199.33	147.192	0.222898
402-U1614C-21R-1-W-32/38	402-U1614C-21R-1W_Spot45	77759 75751	0.000606772	1.70005e-05	3.9103	0.109524	0.00494922	0.000555835	5.01044	0.560825	0.000256152	5.60498e-05	5.17622	1.13245	1658.98	42.0395	0.0594465	0.00648588	0.0457947	416.551	256.99	2.4269	0.13901	1381.51	166.258	677.226	120.502	1.3826	0.287318		21.9569	99.0613	0.126355		0.0152116	0.303096	3.24142	0.408368	0.203561	0.021535	0.271371	0.0541834	616.036	116.285	3791.82	504.391	1267.44	164.783	1.31298
402-U1614C-21R-1-W-32/38	402-U1614C-21R-1W_Spot46	78126 75796	0.000629029	2.06714e-05	4.0537	0.133173	0.00448895	0.000655317	4.5464	0.662023	0.000183223	5.07047e-05	3.70285	1.02468	1601	52.8515	0.0513803	0.00704481	-0.10249	49.2512	332.183	2.38716	0.0264977	911.818	40.5585	381.821	14.3152	0.643065	0.172111		10.8372	91.7693	0.306869		-0.363471	0.465579	2.38733	0.111016	0.136244	0.0196766	0.128747	0.0237235	364.296	14.1154	2607.76	135.956	881.018	38.332	2.24783
402-U1614C-21R-1-W-32/38	402-U1614C-21R-1W_Spot47	77771 75231	0.000613466	1.33121e-05	3.95344	0.0857619	0.00414821	0.000266394	4.2027	0.2693	0.00018858	2.40196e-05	3.81116	0.485388	1637.14	37.9203	0.0486275	0.0028534	0.222042	18.5066	152.002	1.64376	0.0667475	2241.32	341.529	1388.87	191.699	2.18642	0.315647		5.93097	78.6377	-0.162482		-0.327934	0.319486	5.34882	0.786861	0.307084	0.0558824	0.409828	0.054656	1224.03	163.196	6151.29	947.814	2053.74	314.432	37.844
402-U1614C-21R-1-W-32/38	402-U1614C-21R-1W_Spot48	77885 74943	0.000650057	1.67284e-05	4.18916	0.107768	0.00431689	0.00027251	4.37346	0.275545	0.000210682	3.13927e-05	4.2578	0.634372	1549.57	39.8617	0.0482544	0.00302548	0.184248	118.965	121.114	2.25529	0.045505	2938.56	422.465	1331.43	202.373	2.59197	0.508511		4.21391	96.4787	0.243467		0.162726	0.356181	6.44787	0.873326	0.34783	0.0498703	0.449437	0.0843645	1120.44	178.603	7505.39	1094.73	2506.09	377.812	-0.876205
402-U1614C-21R-1-W-32/38	402-U1614C-21R-1W_Spot49	77885 74943	0.000590929	2.48619e-05	3.80824	0.160179	0.00385774	0.00046021	3.90898	0.465393	0.000201207	3.23078e-05	4.06639	0.652879	1679.16	54.9328	0.0472063	0.00534264	0.0978521	-74.8815	308.225	1.60163	0.0424128	1898.12	52.037	1192.64	54.4966	2.18432	0.337259		2.57724	105.086	0.258125		-0.208494	0.596189	4.83805	0.235909	0.254912	0.029428	0.443727	0.0533943	1178.06	69.2716	5709.67	275.453	1892.22	74.1426	2.67843
402-U1614C-21R-1-W-32/38	402-U1614C-21R-1W_Spot51	77370 74648	0.000629245	1.3861e-05	4.05509	0.0892968	0.00518148	0.000425697	5.24558	0.429733	0.000246714	3.1466e-05	4.98581	0.63581	1606.53	35.6504	0.0599356	0.0048069	0.0879123	416.252	199.536	2.20188	0.0566678	1891.47	287.593	868.069	125.983	1.83698	0.344934		22.6952	99.0258	0.123004		0.219693	0.24968	4.12424	0.596934	0.276558	0.0561482	0.324286	0.0598546	724.251	103.46	4762.18	726.249	1596.76	236.689	154.414
402-U1614C-21R-1-W-32/38	402-U1614C-21R-1W_Spot52	78248 74108	0.000625812	1.49085e-05	4.03296	0.0960446	0.00427932	0.000317559	4.33475	0.320997	0.0001994	2.74794e-05	4.02974	0.555267	1617.61	37.5338	0.0505163	0.00381778	0.150423	114.724	177.748	1.80272	0.0829271	1448.97	109.718	823.08	72.6967	1.54576	0.216483		6.96202	96.4846	0.213796		-0.0411963	0.270356	3.38973	0.255179	0.18799	0.0165981	0.287782	0.0369386	741.681	66.6361	3874.04	302.886	1318.18	101.207	-0.832327
402-U1614C-21R-1-W-32/38	402-U1614C-21R-1W_Spot54	78280 73931	0.000617817	1.69719e-05	3.98145	0.109339	0.00418236	0.000304598	4.28846	0.323189	0.000183932	2.9396e-05	3.71714	0.594018	1631.06	40.8799	0.0495611	0.00336806	-0.0219844	47.7605	173.687	2.13172	0.0813529	992.918	41.8583	479.411	24.8091	0.801182	0.122303		7.15899	91.6637	0.397011		-0.317727	0.308135	2.41086	0.103539	0.131818	0.00799927	0.153019	0.0200839	454.741	27.1022	2778.54	122.544	947.922	39.2157	0.0635353
402-U1614C-21R-1-W-32/38	402-U1614C-21R-1W_Spot55	78228 73451	0.000619161	1.5975e-05	3.99012	0.102917	0.00439552	0.000362123	4.45218	0.366032	0.000222386	3.23738e-05	4.49422	0.654168	1634.38	42.5941	0.0519439	0.00361341	0.05474	148.722	184.628	1.96518	0.0716619	1731.1	183.712	905.44	103.548	1.81271	0.306237		10.3783	97.3171	0.329111		-0.311054	0.310395	4.56214	0.526449	0.253209	0.0314854	0.37035	0.0600829	905.479	112.979	5075.97	578.553	1745.56	197.443	0.902468
[truncated: 41 more columns]

## Sheet: Ti in Zircon
Sample		Ti		log Ti	T ©			Sample		Ti		log Ti	T ©			Sample		Ti reduced	Ti	log Ti	T ©			Sample		Ti	log Ti	T ©
402-U1612A-36R		6.04773	6.95141	0.781592	700.748			402-U1612A-37R		2.24779	2.58366	0.351755	622.649			402-U1612A-39R		17.2702	19.8508	1.2373	799.937			402-U1614C-21R		3.02358	0.480521	644.698
402-U1612A-36R		2.81174	3.23188	0.448975	639.196			402-U1612A-37R		1.70036	1.95444	0.230542	602.839			402-U1612A-39R		2.10679	2.4216	0.323622	617.971			402-U1614C-21R		2.52017	0.401429	631.028
402-U1612A-36R		1.70814	1.96338	0.232525	603.156			402-U1612A-37R		2.79851	3.21668	0.446927	638.842			402-U1612A-39R		1.89522	2.17841	0.277659	610.434			402-U1614C-21R		2.87327	0.458376	640.829
402-U1612A-36R		2.75562	3.16738	0.440219	637.681			402-U1612A-37R		2.63213	3.02544	0.420307	634.254			402-U1612A-39R		3.48209	4.00241	0.541841	655.584			402-U1614C-21R		4.39318	0.642779	674.078
402-U1612A-36R		5.25888	6.04468	0.720893	688.903			402-U1612A-37R		1.30087	1.49525	0.114233	584.638			402-U1612A-39R		2.04673	2.35257	0.311061	615.899			402-U1614C-21R		5.17869	0.71422	687.619
402-U1612A-36R		2.90201	3.33565	0.462699	641.582			402-U1612A-37R		1.80874	2.07901	0.257375	607.149			402-U1612A-39R		2.15601	2.47817	0.33365	619.633			402-U1614C-21R		3.34989	0.52503	652.574
402-U1612A-36R		2.48774	2.85947	0.395805	630.071			402-U1612A-37R		3.11842	3.58439	0.493935	647.057			402-U1612A-39R		2.32599	2.67355	0.366607	625.138			402-U1614C-21R		3.0212	0.48018	644.638
402-U1612A-36R		3.09541	3.55794	0.490717	646.49			402-U1612A-37R		2.72729	3.13482	0.435732	636.906			402-U1612A-39R		1.01447	1.16606	0.00623909	568.402			402-U1614C-21R		4.50107	0.653316	676.051
402-U1612A-36R		10.3966	11.9501	1.01689	749.558			402-U1612A-37R		2.1003	2.41413	0.322281	617.75			402-U1612A-39R		2.77168	3.18584	0.442743	638.117			402-U1614C-21R		2.18196	0.338847	620.496
402-U1612A-36R		3.03258	3.48573	0.481813	644.925			402-U1612A-37R		1.96566	2.25938	0.293508	613.019			402-U1612A-39R		2.33918	2.68871	0.369063	625.551			402-U1614C-21R		5.95878	0.775157	699.478
402-U1612A-36R		1.33679	1.53654	0.126064	586.455			402-U1612A-37R		4.32255	4.96845	0.63574	672.764			402-U1612A-39R		3.43553	3.94889	0.535994	654.535			402-U1614C-21R		2.40177	0.380531	627.484
402-U1612A-36R		2.89767	3.33066	0.462049	641.468			402-U1612A-37R		6.5721	7.55414	0.817704	707.934			402-U1612A-39R		2.43857	2.80295	0.387135	628.601			402-U1614C-21R		7.91038	0.898197	724.34
402-U1612A-36R		3.68125	4.23132	0.565995	659.944			402-U1612A-37R		2.6851	3.08632	0.42896	635.74			402-U1612A-39R		3.01548	3.46607	0.479356	644.494			402-U1614C-21R		5.05109	0.703386	685.54
402-U1612A-36R		1.81633	2.08774	0.259196	607.442			402-U1612A-37R		2.13825	2.45776	0.330059	619.037			402-U1612A-39R		3.24376	3.72846	0.511048	650.085			402-U1614C-21R		1.89819	0.278339	610.545
402-U1612A-36R		2.45554	2.82246	0.390147	629.111			402-U1612A-37R		2.63864	3.03292	0.42138	634.438			402-U1612A-39R		2.4108	2.77103	0.382161	627.759			402-U1614C-21R		2.94232	0.46869	642.627
402-U1612A-36R		3.35101	3.85173	0.525175	652.6			402-U1612A-37R		5.17289	5.94585	0.713733	687.525			402-U1612A-39R		2.11646	2.43272	0.325611	618.3			402-U1614C-21R		2.62981	0.419925	634.188
402-U1612A-36R		4.88121	5.61058	0.688527	682.705			402-U1612A-37R		2.43304	2.79659	0.386149	628.434			402-U1612A-39R		3.20443	3.68326	0.505751	649.146			402-U1614C-21R		4.76778	0.678316	680.765
402-U1612A-36R		4.32692	4.97347	0.636179	672.846			402-U1612A-37R		3.09883	3.56188	0.491198	646.575			402-U1612A-39R		7.95296	9.14133	0.900529	724.823			402-U1614C-21R		3.46248	0.539388	655.144
402-U1612A-36R		5.62089	6.46079	0.749805	694.509			402-U1612A-37R		4.13641	4.75449	0.616623	669.215			402-U1612A-39R		2.65179	3.04804	0.42354	634.808			402-U1614C-21R		2.33411	0.368122	625.392
402-U1612A-36R		2.13297	2.45169	0.328986	618.859			402-U1612A-37R		2.06092	2.36888	0.314062	616.393			402-U1612A-39R		6.04639	6.94988	0.781496	700.729			402-U1614C-21R		0.966171	-0.014946	565.289
402-U1612A-36R		2.62416	3.01627	0.41899	634.028			402-U1612A-37R		1.68939	1.94182	0.227729	602.39			402-U1612A-39R		2.86664	3.29498	0.457373	640.654			402-U1614C-21R		4.45083	0.648441	675.137
402-U1612A-36R		1.10545	1.27063	0.0435392	573.94			402-U1612A-37R		2.61974	3.0112	0.418259	633.902			402-U1612A-39R		4.04699	4.65171	0.607132	667.463			402-U1614C-21R		1.867	0.271145	609.376
402-U1612A-36R		4.04557	4.65008	0.60698	667.435			402-U1612A-37R		1.98408	2.28055	0.29756	613.682			402-U1612A-39R		1.86132	2.13945	0.269822	609.162			402-U1614C-21R		4.14644	0.617676	669.41
402-U1612A-36R		1.92165	2.20879	0.283674	611.413			402-U1612A-37R		0.841426	0.967157	-0.0749839	556.591			402-U1612A-39R		5.94479	6.83309	0.774136	699.277			402-U1614C-21R		1.5616	0.193569	596.97
402-U1612A-36R		2.79804	3.21614	0.446854	638.829			402-U1612A-37R		4.26691	4.90449	0.630113	671.717			402-U1612A-39R		3.35462	3.85588	0.525643	652.684			402-U1614C-21R		3.27705	0.515483	650.873
402-U1612A-36R		3.97246	4.56604	0.599059	665.978			402-U1612A-37R		2.32058	2.66733	0.365596	624.968			402-U1612A-39R		2.24552	2.58106	0.351318	622.575			402-U1614C-21R		4.61381	0.664059	678.071
402-U1612A-36R		1.79365	2.06167	0.253738	606.562			402-U1612A-37R		3.09899	3.56206	0.491221	646.579			402-U1612A-39R		2.42903	2.79199	0.385433	628.312			402-U1614C-21R		4.19098	0.622315	670.269
402-U1612A-36R		2.79029	3.20723	0.445649	638.62			402-U1612A-37R		2.19175	2.51925	0.340791	620.82			402-U1612A-39R		2.08823	2.40027	0.319779	617.336			402-U1614C-21R		1.78985	0.252818	606.414
402-U1612A-36R		2.74589	3.1562	0.438683	637.416			402-U1612A-37R		2.71507	3.12077	0.433781	636.57			402-U1612A-39R		2.04463	2.35015	0.310616	615.826			402-U1614C-21R		3.98886	0.600849	666.307
402-U1612A-36R		1.93776	2.22731	0.287299	612.005			402-U1612A-37R		3.10087	3.56422	0.491484	646.625			402-U1612A-39R		1.24458	1.43055	0.0950234	581.704			402-U1614C-21R		2.27664	0.357294	623.575
402-U1612A-36R		3.09537	3.5579	0.490713	646.49			402-U1612A-37R		1.23559	1.42022	0.0918754	581.226			402-U1612A-39R		1.56147	1.7948	0.193535	596.965			402-U1614C-21R		3.20806	0.506243	649.233
402-U1612A-36R		2.13646	2.4557	0.329695	618.977			402-U1612A-37R		1.20397	1.38388	0.0806167	579.517			402-U1612A-39R		3.13442	3.60278	0.496157	647.45			402-U1614C-21R		1.46639	0.166248	592.683
402-U1612A-36R		2.8957	3.32839	0.461753	641.417			402-U1612A-37R		2.27129	2.61068	0.356272	623.404			402-U1612A-39R		1.22852	1.4121	0.0893833	580.847			402-U1614C-21R		2.34742	0.37059	625.807
402-U1612A-36R		1.22829	1.41182	0.0892994	580.834			402-U1612A-37R		3.04155	3.49603	0.483095	645.15			402-U1612A-39R		1.41744	1.62925	0.151506	590.388			402-U1614C-21R		2.37066	0.374869	626.528
402-U1612A-36R		1.82487	2.09755	0.261232	607.771			402-U1612A-37R		3.53364	4.06166	0.548223	656.732			402-U1612A-39R		2.22725	2.56006	0.347769	621.983			402-U1614C-21R		1.6375	0.214183	600.233
402-U1612A-36R		2.82443	3.24647	0.450931	639.536			402-U1612A-37R		3.41241	3.92232	0.533062	654.01			402-U1612A-39R		2.81706	3.238	0.449797	639.339			402-U1614C-21R		2.73872	0.437547	637.22
402-U1612A-36R		3.10116	3.56455	0.491524	646.632			402-U1612A-37R		2.72982	3.13773	0.436134	636.976			402-U1612A-39R		3.28874	3.78017	0.51703	651.149			402-U1614C-21R		4.01495	0.60368	666.827
402-U1612A-36R		2.99914	3.44728	0.476996	644.08			Avg		2.65397		0.396568	631.19			402-U1612A-39R		4.34812	4.99784	0.638301	673.242			402-U1614C-21R		1.64695	0.216681	600.63
402-U1612A-36R		2.19465	2.52258	0.341365	620.916			SD		0.794846		0.178616	30.274			402-U1612A-39R		2.14319	2.46344	0.331061	619.203			402-U1614C-21R		2.23266	0.348823	622.159
Avg		3.24887		0.446724	640.029											402-U1612A-39R		2.07226	2.3819	0.316443	616.786			402-U1614C-21R		2.10088	0.322402	617.77
SD		0.761533		0.193296	34.2388											402-U1612A-39R		4.14926	4.76927	0.617971	669.465			402-U1614C-21R		4.07377	0.609996	667.991
																402-U1612A-39R		1.39217	1.60019	0.143691	589.176			Avg		3.38136	0.465969	643.324
																Avg			3.83429	0.424555	636.689			SD		1.24785	0.190152	33.1811
																SD			0.699812	0.225157	41.1766
Ti in Zrn thermometer (Ferry & Watson, 2007, CMP)
