# Supplementary material for: Granitic intrusions enhance strain localization and rapid mantle exhumation along an oceanic detachment fault
Source: Sci Adv. 2026 Jun 3;12(23):eaec6950. doi: 10.1126/sciadv.aec6950 (PMC13232567; doi:10.1126/sciadv.aec6950)
Supplement: Supplementary file 2 — Tables S1 to S6 [file sciadv.aec6950_tables_s1_to_s6.zip › SupplementaryTables/SuppTable4_O_and_H.xlsx]

## Sheet: Sheet1
Table X. Oxygen and Hydrogen Isotope Compositions of Serpentine
Sample	d18O (‰)	dD (‰)	wt% H2O	avg dD (‰)	avg wt% H2O	T (°C)a	T (°C)b	T (°C)c	T (°C)d
402-U1614C-6R-3-W 37/44	6.6	-48.5253	13.7201
		-47.7949	13.7938	-48.1601	13.757	193	159	98	132
402-U1614C-16R-3-W 123/129	6.3	-54.2033	12.8628
		-54.1477	12.9759	-54.1755	12.9194	197	164	103	137
402-U1614C-22R-1-W 49/55	4.9	-46.3024	12.3807
		-46.6984	12.5662	-46.5004	12.4735	220	189	130	159
402-U1614C-23R-1-W 113/118	5	-45.0602	11.7037
		-43.7712	11.5269	-44.4157	11.6153	218	187	128	158
402-U1614C-23R-1-W 15/21	5.2	-46.8526	11.023
		-47.3015	10.4547	-47.0771	10.7388	214	183	124	154
aTemperature based on the oxygen isotope fractionation factor of serpentine and water, assuming a seawater value of 0‰ (Saccocia et al., 2009).
bTemperature based on the oxygen isotope fractionation factor of serpentine and water, assuming a seawater value of 0‰ (Savin & Lee, 1988).
cTemperature based on the oxygen isotope fractionation factor of serpentine and water, assuming a seawater value of 0‰ (Wenner and Taylor, 1971).
dTemperature based on the oxygen isotope fractionation factor of serpentine and water, assuming a seawater value of 0‰ (Zheng, 1993).
