# Supplementary material for: Granitic intrusions enhance strain localization and rapid mantle exhumation along an oceanic detachment fault
Source: Sci Adv. 2026 Jun 3;12(23):eaec6950. doi: 10.1126/sciadv.aec6950 (PMC13232567; doi:10.1126/sciadv.aec6950)
Supplement: Supplementary file 2 — Tables S1 to S6 [file sciadv.aec6950_tables_s1_to_s6.zip › SupplementaryTables/SuppTable3_ApatiteIODPnewupb_final2.xlsx]

## Sheet: DRS Settings
Data Reduction Scheme Settings
Baseline Subtract
IndexChannel	TotalBeam
MaskChannel	TotalBeam
MaskCutoff	1000
MaskMethod	Cutoff
MaskResults	TRUE
MaskTrim	0
Trace Elements
DefaultRefMat
Full-Quant	TRUE
Howell	FALSE
IndexChannel	Ca43
Longerich	FALSE
MaskChannel	Ca43
MaskCutoff	1000
MaskMethod	Laser log
MaskResults	TRUE
MaskTrim	0
Pettke	FALSE
exceptions
Trace Elements Next
Full-Quant	TRUE
IndexChannel	Li7
MaskChannel	Li7
MaskCutoff	1000
MaskMethod	Laser log
MaskResults	FALSE
MaskTrim	0
Preserve	FALSE
UseRatios	TRUE
exceptions
U-Pb Geochronology
238U/235U	137.818
BeamSecondsMaximum	60
BeamSecondsMethod	Laser log
BeamSecondsSensitivity	1000
BeamSecondsTrim
DefaultFitType	Smoothed cubic spline
FitEndCrop	1
FitStartCrop	1
IndexChannel	U238
MaskChannel	U238
MaskCutoff
MaskMethod	Laser log
MaskResults	TRUE
MaskThreshold	1000
MaskTrim	0
Pb206_U238
Pb207_U235
Pb208_Th232
ReferenceMaterial	A_MAD
UIsotopeCutoff	2000000
UIsotopeMode	U238
l232	4.9475e-11
l235	9.8485e-10
l238	1.55125e-10

## Sheet: Data
Sample_ID	Grain_ID	Rim/Core	Li (ppm)	Li (ppm) 2s.e.	Mg (ppm)	Mg (ppm) 2s.e.	Al (ppm)	Al (ppm) 2s.e.	Si (ppm)	Si (ppm) 2s.e.	P (ppm)	P (ppm) 2s.e.	Sc (ppm)	Sc (ppm) 2s.e.	Ti (ppm)	Ti (ppm) 2s.e.	V (ppm)	V (ppm) 2s.e.	Mn (ppm)	Mn (ppm) 2s.e.	Fe (ppm)	Fe (ppm) 2s.e.	Sr (ppm)	Sr (ppm) 2s.e.	Y (ppm)	Y (ppm) 2s.e.	Zr (ppm)	Zr (ppm) 2s.e.	Nb (ppm)	Nb (ppm) 2s.e.	La (ppm)	La (ppm) 2s.e.	Ce (ppm)	Ce (ppm) 2s.e.	Pr (ppm)	Pr (ppm) 2s.e.	Nd (ppm)	Nd (ppm) 2s.e.	Sm (ppm)	Sm (ppm) 2s.e.	Eu (ppm)	Eu (ppm) 2s.e.	Gd (ppm)	Gd (ppm) 2s.e.	Tb (ppm)	Tb (ppm) 2s.e.	Dy (ppm)	Dy (ppm) 2s.e.	Ho (ppm)
BRZ1	BRZ1_1		0.149011	1.27003	165.136	11.2727	4.5908	2.78702	3714.06	1030.04	200558	7768.07	0.484046	0.339833	0.947453	2.57622	14.5212	1.3418	317.676	6.44005	184.448	29.2056	294.077	6.71752	100.604	2.6766	25.9961	1.35183	0.116445	0.0697177	175.794	4.31327	437.347	10.0464	51.5358	1.39061	184.199	4.94998	31.6184	2.13337	5.47747	0.294701	24.4501	1.44681	3.29642	0.216409	18.53	1.03283	3.5188
BRZ1	BRZ1_2		0.498286	1.45401	179.232	12.0459	1.12364	1.7374	3752.42	992.485	206245	6176.36	0.13154	0.403637	0.172736	2.93617	13.3429	1.27916	312.08	8.23108	196.863	28.5818	298.551	6.38702	104.519	2.95884	24.6778	1.33134	0.16241	0.0763971	176.864	3.84509	444.189	9.04593	52.5297	1.59	190.922	5.49705	32.1867	1.55265	5.65969	0.447222	24.5343	1.49046	3.37194	0.198355	18.9602	1.25492	3.4285
BRZ1	BRZ1_3		-0.434981	1.09322	155.818	10.2245	0.853113	2.59916	2874.67	981.555	197346	5728.28	0.368605	0.441875	1.32174	2.45168	12.593	1.23523	309.924	6.8241	187.663	30.3216	296.702	6.37037	106.007	2.43276	22.9755	1.40697	0.113621	0.0582539	180.947	3.27815	451.494	7.64936	53.4839	1.33356	192.839	4.79039	32.2485	1.79611	5.56033	0.311018	24.3679	1.31434	3.36763	0.208863	18.6055	0.930232	3.59023
BRZ1	BRZ1_4		0.0672361	1.14059	173.362	17.1014	-0.0805218	2.05941	2552.63	936.44	197308	6933.08	0.340398	0.386233	0.582898	3.75794	14.0415	1.36555	313.156	9.04213	200.607	22.5737	295.138	6.40732	103.416	3.2175	25.7161	1.46523	0.138808	0.0848211	179.804	4.0017	445.842	10.7675	52.1441	1.5258	189.131	6.00724	31.3785	1.66674	5.41632	0.388231	23.8785	1.65252	3.23338	0.188367	17.4519	0.834805	3.35325
BRZ1	BRZ1_5		1.20065	1.18495	180.63	9.93493	0.529894	2.55532	3158.17	756.275	197908	6811.31	-0.245036	0.253307	-2.40876	2.28673	14.9695	1.07028	319.818	9.03022	188.745	28.1615	296.796	7.30958	98.9805	3.47175	28.3107	1.63221	0.145622	0.078429	171.532	4.25621	431.902	8.96553	51.9268	1.66277	182.193	4.52933	31.4062	1.49743	5.19027	0.337331	23.2933	1.32112	3.15412	0.180883	17.9641	1.02895	3.26845
BRZ1	BRZ1_6		0.303935	1.35423	176.847	13.9514	0.590633	2.31486	3572.16	1006.66	203575	7655.18	0.315572	0.334383	0.0442586	3.2564	13.5607	1.46732	315.939	8.51045	186.442	24.7483	298.262	7.16899	99.1364	2.89393	26.5336	1.15548	0.0569371	0.0427813	173.893	4.17834	431.738	10.5346	50.6257	1.45736	181.356	5.39803	29.9528	1.99028	5.00764	0.335811	23.9641	1.58847	3.08106	0.164654	18.1249	1.09795	3.44878
BRZ1	BRZ1_7		0.312173	1.15531	181.814	11.4167	0.48918	2.66627	3567.52	1045.6	198025	9112.69	0.102166	0.382533	-2.7874	2.67088	13.154	1.07119	310.141	10.1582	165.795	28.8043	298.327	7.95988	99.4004	3.5711	24.8027	1.41657	0.128556	0.0684691	173.006	4.04849	439.751	9.8349	51.7482	1.43611	196.779	6.95795	34.4979	1.76599	5.51729	0.397212	25.1018	1.87382	3.3972	0.259382	17.6251	1.01007	3.45284
BRZ1	BRZ1_8		-0.360603	1.35887	179.275	9.53133	-0.965681	2.66986	2052.57	898.339	193484	7289.38	0.322888	0.387864	1.8173	3.21195	14.4459	1.4094	317.933	8.54028	183.206	35.3766	296.741	6.68988	99.4548	3.19349	24.3917	1.42254	0.167112	0.0986795	176.295	4.09833	442.817	9.37638	52.0451	1.57429	189.185	5.82354	31.5	1.80647	5.28438	0.379503	26.1791	1.96742	3.33494	0.251497	18.0974	1.1215	3.38015
BRZ1	BRZ1_9		0.32307	1.32282	162.939	11.822	1.15884	2.15889	3699.04	865.817	198613	10821.2	0.16814	0.385724	-1.31833	2.53089	14.2844	1.40576	312.715	9.60155	181.068	31.9064	298.283	8.2285	99.3164	3.24712	24.4113	1.50087	0.194407	0.0875211	172.605	4.55127	447.462	12.0652	51.9598	1.7647	187.761	6.28763	30.9973	1.54937	5.30762	0.378089	24.84	1.58874	3.34522	0.229669	18.1121	0.83528	3.52132
BRZ1	BRZ1_10		-0.793737	1.131	183.491	10.6786	0.489989	3.01565	4657.86	1141.12	198150	7666.3	0.123003	0.373308	6.5249	4.69935	14.9913	1.4845	318.295	8.67582	161.357	28.1222	303.696	8.8877	100.944	2.60883	24.9147	1.61283	0.0988977	0.0648098	178.996	4.9346	454.914	12.362	52.3877	1.10558	188.137	5.83244	32.4205	2.18601	5.48622	0.336925	25.9287	1.53014	3.43966	0.207108	18.2602	1.03988	3.80641
BRZ1	BRZ1_11		-0.856024	1.06002	190.811	14.0018	-1.58686	2.1879	4162.54	950.346	196865	7469.98	0.143202	0.432383	-0.433051	3.85039	13.8361	1.35125	319.432	8.46243	183.354	24.1478	297.226	7.32768	100.754	2.73804	25.6114	1.32625	0.13617	0.0816206	175.647	5.03833	442.253	10.726	51.8716	1.62023	191.229	4.94753	31.8222	1.74869	5.37207	0.316477	24.6524	1.58099	3.34873	0.246054	18.4138	0.946046	3.49765
BRZ1	BRZ1_12		-0.188847	1.22782	176.461	13.4093	-1.16302	2.35705	3747.15	1093.99	190589	6197.19	0.434373	0.325928	1.577	4.18394	12.7175	1.26018	309.125	7.30007	169.225	30.2604	291.145	6.7249	98.7166	3.03673	26.4258	1.51657	0.118767	0.0612997	171.616	4.40159	432.562	10.0948	50.973	1.53771	183.478	5.24804	31.7372	1.60527	5.14684	0.348575	23.853	1.75181	3.36036	0.213404	18.1056	1.09628	3.4795
BRZ1	BRZ1_13		0.524002	1.12315	184.851	13.0724	0.761378	2.19135	4688.65	1118.67	194107	5671.06	0.294918	0.374837	2.27548	3.71202	13.2094	1.09286	315.067	6.82786	159.597	31.3817	298.69	6.72395	97.9709	2.36213	26.9612	1.40781	0.152864	0.0721248	170.201	3.1201	429.562	8.22048	49.9051	1.46857	179.486	5.22028	31.4925	1.64672	5.26552	0.345992	23.1958	1.25125	3.17828	0.208975	18.3362	0.856138	3.46805
BRZ1	BRZ1_14		0.254118	1.1076	176.987	12.1327	1.48425	2.24367	3302.45	848.923	191781	5789.32	0.290994	0.309762	-1.81843	2.94892	13.4992	1.0322	314.508	7.66074	166.611	29.033	295.292	7.77738	97.645	2.24772	28.2516	1.43128	0.200405	0.0848394	173.095	3.39766	431.551	9.46172	50.9724	1.41703	183.596	5.0983	32.7534	1.76847	5.31089	0.381452	25.2307	1.20571	3.14889	0.236128	17.3296	0.793954	3.58331
BRZ1	BRZ1_15		0.21722	1.15816	171.808	11.773	-0.259534	2.02628	3423.38	858.233	191440	6208.85	-0.118473	0.292014	-1.60927	2.70242	13.4495	1.29193	313.019	6.57684	149.829	20.0976	288.387	5.49012	99.1805	2.49323	26.0466	1.37187	0.11512	0.0601553	171.896	3.8747	430.465	8.5761	51.0717	1.45066	181.049	5.28203	30.6088	1.59269	5.11903	0.316442	24.3765	1.22267	3.12069	0.188867	17.4672	1.03791	3.32748
BRZ1	BRZ1_16		0.858926	1.25394	174.749	12.3597	-0.0572194	2.16332	2872.83	743.939	187836	5636.64	0.390113	0.396528	2.54625	4.00039	12.4726	1.1371	315.814	9.50569	146.874	25.686	293.643	7.25563	96.6227	3.04039	26.2795	1.75605	0.13512	0.0683273	168.334	4.17293	421.616	9.54532	50.5969	1.41653	179.761	4.76573	30.0397	1.65966	5.07079	0.349087	23.3536	1.40541	3.08054	0.171362	16.783	0.799724	3.39998
BRZ1	BRZ1_17		-0.514565	1.41793	185.562	11.409	0.852729	2.428	3425.34	948.625	191400	6749.09	0.306462	0.419407	4.65375	4.8613	13.6334	1.19306	316.752	7.59066	177.879	32.9994	298.222	6.95591	98.8178	2.95414	25.055	1.14033	0.112018	0.0620658	173.183	4.16813	427.439	10.4653	50.5087	1.37616	184.372	5.24557	31.3672	1.5231	5.07159	0.371031	24.6134	1.66459	3.26921	0.209808	17.9814	0.838363	3.43451
BRZ1	BRZ1_18		-0.100905	1.16907	163.867	11.1432	-1.98888	1.84801	4981.98	922.08	189424	5748.03	0.182574	0.332047	-0.000666012	4.12031	14.3818	1.28947	303.996	10.3352	135.912	20.7564	294.78	8.44446	99.5709	3.35829	24.9325	1.4688	0.0961559	0.0575014	176.951	6.88052	443.538	13.9885	52.2859	1.85507	184.421	6.04743	32.5785	1.64253	5.25626	0.424912	25.1715	1.61806	3.28342	0.193862	17.5049	0.840389	3.51924
BRZ1	BRZ1_19		0.273447	1.1617	184.402	13.1288	-1.91008	1.95396	3365.82	873.789	185753	6478.12	-0.373683	0.276463	2.0105	3.75242	13.6632	1.45096	309.988	9.1148	116.866	28.3596	300.056	8.23962	101.011	2.77075	24.8686	1.29249	0.0658923	0.0488302	182.666	5.79361	457.911	12.0478	53.1513	1.79239	190.852	5.81561	33.3193	1.87752	5.24156	0.391103	26.8201	1.81781	3.38044	0.259902	18.1519	1.02243	3.49697
BRZ1	BRZ1_20		1.01236	1.1611	171.705	11.8436	-2.24407	1.92957	4353.74	1000.01	189258	6632.16	0.0870341	0.30032	-0.63107	3.66591	13.2945	1.13276	317.787	5.76325	186.409	36.2802	297.192	6.35395	98.3298	2.58972	25.0827	1.61273	0.130055	0.0779674	174.019	3.70509	439.835	9.30676	51.9335	1.04562	179.893	4.03385	32.0057	1.64135	5.04234	0.37888	24.3439	1.63462	3.26588	0.212877	17.7478	1.14016	3.52903
BRZ1	BRZ1_21		1.70296	1.39125	175.446	13.5841	0.883466	2.44875	2830.53	962.666	189177	6831.37	0.205908	0.280957	0.64571	3.76242	13.9095	1.22907	321.698	9.86001	140.864	32.8279	290.715	6.47061	98.2363	2.85848	26.0081	1.40872	0.0828911	0.0514196	175.475	3.51785	437.767	9.75795	52.0801	1.32779	187.056	5.62702	29.793	2.01901	5.25977	0.37558	25.3228	1.53834	3.29721	0.198269	18.14	0.73356	3.54425
BRZ1	BRZ1_22		0.47032	1.24766	175.812	11.8792	-0.55964	2.42599	3366.29	1023.88	187844	6973.39	0.0353856	0.381965	-0.531129	3.64498	13.0219	1.14744	319.343	7.55976	162.25	28.3168	293.246	5.61113	100.604	2.87204	26.4725	1.33709	0.209444	0.092296	173.125	3.84071	442.992	9.90824	51.2347	1.30568	186.072	5.6096	31.9597	1.55608	5.40242	0.433876	24.1203	1.27279	3.23926	0.235627	17.2058	0.980494	3.48553
BRZ1	BRZ1_23		0.436619	1.15905	177.595	15.4839	1.07947	2.60831	4181.51	1084.31	184920	6274.83	0.0801117	0.275465	-3.68141	2.48317	13.4263	1.17994	318.883	8.73219	167.273	26.9248	296.761	7.83383	97.7376	3.17716	26.444	1.40733	0.114313	0.0706522	174	4.86377	438.6	10.7409	50.8678	1.51628	186.845	6.88834	31.2603	1.61728	5.45647	0.366099	24.7076	1.58888	3.34893	0.206454	17.8188	0.986843	3.33883
BRZ1	BRZ1_24		0.766145	1.29467	174.837	11.7761	-0.347713	1.81456	4019.73	1203.97	183526	4619.08	0.180443	0.339302	-1.05548	3.9766	13.1574	1.15054	310.871	6.98019	138.703	18.3098	296.441	7.48641	96.4065	3.06314	26.7301	1.55057	0.117284	0.05772	171.155	4.39904	430.127	10.7538	49.8811	1.34955	182.123	5.79577	29.8803	2.08726	4.97972	0.341129	24.0368	1.18712	3.18654	0.217971	17.4308	1.07433	3.39839
BRZ1	BRZ1_25		0.967198	1.17623	168.533	13.0609	0.0327431	2.42563	3784.19	1017.21	179114	5235.09	0.666569	0.425082	-0.58457	3.33166	13.7202	1.39784	307.634	8.01623	143.119	25.7634	290.828	6.68588	98.3515	2.67825	25.3093	1.34889	0.0923933	0.0555539	171.884	3.35524	427.773	6.97322	50.1001	1.60062	183.862	4.61701	31.0617	1.50319	5.45005	0.414671	24.2617	1.40083	3.3046	0.214347	17.2995	0.889237	3.62133
Durango	Durango_1		3.63698	1.63493	140.938	9.70868	0.544495	1.83108	967.388	758.496	205480	6136.21	0.144732	0.386223	-0.539405	2.54868	55.5252	2.68937	97.4264	2.99001	309.907	40.4841	524.502	11.559	838.442	15.5144	0.940339	0.213354	3.81925e-05	4.0125e-06	4301.52	83.3718	5261.1	99.1282	436.895	8.75836	1406.29	27.6078	198.665	6.6671	17.4611	0.520578	180.267	4.43442	22.6856	0.755805	131.177	3.80813	27.1627
Durango	Durango_2		2.80092	1.16912	153.388	10.923	-0.792268	2.29665	1613.99	938.818	207227	5798.87	-0.232032	0.300237	-1.02963	2.073	51.8817	2.97358	101.107	3.34866	266.467	34.1325	531.53	9.86806	861.408	13.701	0.807478	0.181278	0.0214559	0.0294867	4320.05	61.0778	5351.43	90.4519	442.265	7.28244	1424.95	24.1192	200.244	5.52221	18.0059	0.789091	182.925	3.38906	23.7018	0.582737	131.46	3.45235	27.4836
Durango	Durango_3		4.35259	1.3484	162.609	11.8853	-1.43568	1.90939	1566.7	792.577	204075	5856.94	0.240866	0.379861	-0.519928	2.6724	58.5633	2.68134	105.027	3.26662	289.905	38.0672	535.722	12.3123	870.591	17.3372	1.09032	0.276641	0.0199656	0.0271499	4418.29	87.9754	5445.81	102.559	446.658	9.30849	1452.07	30.0992	206.433	6.464	18.1799	0.7977	182.643	5.17461	23.9502	0.737736	136.173	2.87931	27.4951
Durango	Durango_4		2.00573	1.27154	150.37	12.3836	2.44297	2.67809	2316.23	714.233	203795	7317.46	0.0485419	0.335619	3.4092	3.86815	55.4493	2.58345	98.9502	3.67372	282.872	39.348	534.997	11.1346	858.493	21.2939	0.971871	0.256276	2.57299e-05	2.55553e-06	4413.6	96.3874	5346.27	123.038	448.615	10.4511	1438.23	30.1277	202.32	6.91943	18.1253	0.699972	183.201	5.20686	23.8146	0.814922	136.581	3.98728	27.5655
Durango	Durango_5		3.62127	1.37328	146.083	9.98348	1.18408	2.2123	2224.6	779.412	198494	6986.03	-0.0688211	0.348328	0.956801	3.83616	50.1571	2.72127	97.8543	3.73771	283.362	43.9239	517.096	14.5025	838.327	18.1125	0.842125	0.196166	2.99908e-05	7.95671e-07	4249.92	121.167	5256.37	120.362	433.401	12.0852	1399.28	32.2704	200.214	6.80409	17.5894	0.702197	175.173	5.44566	23.5129	0.903409	131.825	4.36012	27.0335
Durango	Durango_6		3.66828	1.37972	160.418	10.3399	-1.16701	1.70276	682.259	957.195	202153	7740.18	-0.0437015	0.328758	-1.1234	2.39371	52.1445	3.05301	98.3718	3.8981	305.901	43.1191	518.652	12.9105	834.301	13.4965	0.726459	0.175124	-8.59484e-05	2.86475e-06	4225.29	86.2453	5216.62	109.517	434.978	10.2874	1413.73	36.9803	197.055	4.74294	17.0308	0.737972	179.444	5.82681	23.6721	0.776608	132.975	3.28839	27.2286
Durango	Durango_7		4.49689	1.44541	151.182	14.0865	0.458508	2.39701	1944.53	832.972	202512	9028.73	0.281352	0.379611	2.56521	3.2134	50.639	2.42697	97.5131	3.93309	265.27	37.0487	523.641	13.1963	822.655	19.1705	0.730959	0.209525	0.000433252	1.37196e-05	4232.72	97.2069	5241.72	152.316	435.632	10.8193	1430.59	39.465	202.343	6.8188	17.6688	0.696652	182.944	6.42169	23.2399	0.993675	133.302	4.57013	27.1892
Durango	Durango_8		2.2062	1.20701	156.546	15.5797	-2.62833	2.44566	1898.22	853.338	199085	8437.43	0.168558	0.405872	-0.32162	3.57912	49.5989	2.4166	100.038	4.02168	300.067	37.4117	529.373	15.5146	814.281	19.4153	0.612825	0.195986	0.0112299	0.021495	4272.43	105.635	5252.31	163.797	439.928	11.8628	1401.42	47.2597	196.98	6.1195	17.8198	0.632478	179.78	5.79488	22.6662	0.806175	131.448	4.20519	26.8539
Durango	Durango_9		4.92614	1.77602	148.654	12.1826	0.691928	2.00097	1708.59	1203.21	199553	6998.29	-0.425624	0.276236	2.20523	3.79121	49.7877	3.25561	96.4341	3.05636	295.604	42.9272	512.722	13.0705	816.152	19.8747	0.785577	0.170084	7.81089e-10	2.35328e-11	4197.92	93.5084	5226.97	119.432	426.08	9.57166	1377.24	29.7867	198.107	5.50544	17.8692	0.65456	180.606	4.98203	22.8804	0.721724	130.386	3.45867	26.928
Durango	Durango_10		3.01571	1.62582	148.814	10.7123	0.296145	1.98619	1286.73	791.443	190872	6774.01	0.138061	0.348204	2.31092	3.99822	53.3331	2.9617	98.0832	3.98069	234.679	28.283	513.433	11.5427	809.212	17.347	0.839597	0.241397	-0.000204305	1.09905e-05	4206.36	106.89	5236.55	134.053	433.45	10.4548	1390.67	31.8528	196.866	6.46206	17.6847	0.596342	176.236	4.96703	22.3636	0.707299	131.44	3.99727	26.7021
Durango	Durango_11		3.75306	1.3134	158.117	12.6801	-1.65357	2.03302	2457.3	1017.76	195667	5625.47	0.0818927	0.361311	-1.61728	3.559	51.8958	2.56309	99.8025	3.6049	255.292	36.6581	528.923	11.9278	851.796	22.3137	0.924452	0.259595	1.23228e-07	1.26182e-08	4318.4	72.996	5329.17	119.676	442.844	10.1316	1413.17	29.3441	206.607	5.77528	18.0523	0.815386	182.047	4.69022	23.7994	0.721646	133.457	4.06543	27.7833
Durango	Durango_12		3.07068	1.37521	154.06	10.3091	0.847474	2.6509	3106.46	1081.18	200797	5533.24	0.320176	0.389202	0.75051	3.34536	54.8542	3.10814	97.5274	3.5928	269.093	30.6147	522.99	11.2801	841.358	15.538	1.07073	0.310971	0.0434666	0.0413432	4280.21	90.3867	5328.07	121.56	434.742	9.44595	1409.06	28.6499	197.428	5.68938	17.4194	0.7877	177.238	4.20051	23.8019	0.672198	134.599	4.29031	27.6425
Durango	Durango_13		2.56651	1.41792	149.654	9.76217	1.9766	2.82525	2255.66	878.359	195119	5629.21	0.0956569	0.370701	-3.10915	2.61545	51.281	2.22225	97.3103	3.32272	270.22	29.2849	516.502	12.2182	844.503	17.3834	0.899083	0.237374	-6.62955e-06	6.39139e-07	4264.46	79.6453	5324.3	122.825	438.035	9.99769	1415.66	31.2339	199.233	5.88771	17.1925	0.689231	185.766	5.77393	23.3779	0.841332	132.681	3.54624	27.6231
Durango	Durango_14		3.47584	1.3226	153.783	9.03984	-0.101598	2.12572	1120.55	897.107	193523	8281.48	0.637924	0.447228	0.209704	3.65731	52.3006	3.24923	98.6828	2.80263	257.137	37.158	526.684	11.4177	835.48	20.5843	0.645604	0.227645	1.53074e-07	4.67186e-09	4294.62	91.4885	5337.78	116.14	439.362	9.59996	1418.3	29.2416	201.406	5.33615	17.7228	0.718247	186.299	5.42086	24.4244	0.77831	132.184	3.77029	26.9927
Durango	Durango_15		2.50524	1.31706	154.092	12.003	0.891533	2.56899	1539.85	798.265	196328	7046.5	0.42131	0.318474	-2.32217	2.48267	52.7276	2.66842	99.6525	3.96105	257.853	40.9591	527.646	10.7874	848.219	17.051	0.872457	0.242567	0.0222522	0.0302878	4280.31	102.886	5315.58	103.474	436.191	9.82629	1412.37	32.9907	199.752	5.06116	17.4126	0.618488	182.59	4.65073	22.8154	0.801723	132.198	3.375	27.3278
Durango	Durango_16		2.61107	1.53845	147.234	10.7515	2.36469	2.7591	1742.98	824.019	190034	6821.66	-0.0386944	0.33311	0.0983413	3.23838	51.0579	2.32062	97.8348	3.49736	257.77	37.344	523.69	13.0206	815.971	18.7204	0.872516	0.264187	0.0713121	0.0499505	4229.59	87.7841	5226.56	122.358	428.774	8.12295	1373.92	31.0846	195.55	5.66319	17.3446	0.757954	177.681	5.19695	23.1143	0.790295	131.124	3.47158	26.214
Durango	Durango_17		3.29896	1.24111	159.967	10.3969	1.78786	2.47276	1879.56	904.579	193864	6542.41	0.0916786	0.382309	4.05027	5.76909	52.787	2.69196	100.049	3.28045	263.25	34.9437	520.289	12.1372	825.426	18.8713	0.806548	0.237161	0.000944486	3.29044e-05	4208.76	90.9717	5242.43	115.845	433.293	8.36518	1388.72	28.8751	194.578	5.1257	17.1627	0.725004	180.681	5.0148	23.2902	0.694402	129.367	3.70819	26.4524
Durango	Durango_18		3.68414	1.51307	150.969	10.3856	-0.819304	2.11163	2024.08	892.037	197325	6848.37	0.352056	0.38872	2.50144	4.22719	52.4059	2.53151	97.0594	3.0227	260.428	35.8428	519.993	11.2789	816.738	21.03	0.86463	0.247277	0.0511167	0.0433264	4178.61	100.57	5180.72	114.687	429.532	10.0915	1370.59	34.5118	192.058	6.04577	17.1461	0.786023	178.205	5.96139	22.6988	0.689757	124.527	3.82172	26.2819
Durango	Durango_19		3.90668	1.4783	144.122	10.8221	-2.76474	1.61339	1705.91	892.67	197372	7243.51	-0.0853942	0.375627	1.96638	3.99745	54.7512	2.47753	100.153	3.76216	294.03	31.1815	527.675	12.4177	845.924	21.3522	0.76395	0.208714	0.0218851	0.0295295	4309.54	75.4751	5309.95	94.1493	437.685	7.36379	1409.2	32.3725	197.39	6.09283	17.6052	0.647754	179.412	5.29322	23.456	0.794035	134.611	4.33802	27.2598
Durango	Durango_20		3.13789	1.26288	160.324	12.0521	-0.340493	2.27486	1933.17	957.511	194311	5828.87	-0.133791	0.310223	-1.02956	4.21427	52.8462	2.97182	100.544	2.87086	269.974	31.8562	523.282	11.3925	831.315	20.7304	0.487827	0.175001	0.0321892	0.035757	4276.52	97.6529	5279.86	127.564	437.751	10.3683	1397.2	28.6	197.394	6.73591	17.5405	0.627217	181.948	5.5912	23.4064	0.743623	129.52	4.54744	26.6676
Durango	Durango_21		3.09629	1.13111	148.472	9.3636	-0.191117	2.25089	2649.28	933.396	188092	5633.28	-0.247462	0.273637	-1.32756	3.3047	55.4081	2.66731	100.727	3.26747	253.896	27.8481	515.891	9.95435	820.501	17.0288	0.680047	0.234149	-0.000200211	1.13589e-05	4205.25	94.6767	5189.1	104.78	424.408	8.48431	1366.59	30.9302	189.731	5.29042	17.1079	0.625239	176.398	4.34707	23.0314	0.837676	125.501	3.14864	26.2335
Durango	Durango_22		3.13525	1.10395	145.975	8.79459	1.256	2.55366	2781.78	997.261	190529	5162.27	0.284058	0.333256	5.53872	4.05006	53.5076	2.90646	97.9206	2.9134	282.96	39.5862	528.601	10.1728	817.476	15.0441	0.63767	0.188166	2.29349e-05	2.55518e-06	4235.47	71.8322	5257.26	81.0384	428.385	6.37508	1384.3	25.1711	192.256	5.72792	17.6349	0.517093	178.189	5.47706	23.0078	0.541723	129.39	3.27108	26.1884
Durango	Durango_23		3.16052	1.10545	147.373	10.6482	-0.213638	2.23201	2420.79	833.172	191603	5943.59	0.221094	0.321685	2.23133	4.07349	51.6782	2.80654	100.18	3.12319	267.047	37.6733	518.821	10.815	824.411	14.817	0.838074	0.21672	0.020939	0.0288713	4218.64	84.5104	5223.97	96.0583	425.522	9.10011	1363.9	29.2895	192.973	5.30468	17.3157	0.791612	173.868	4.50933	22.7082	0.849616	126.941	3.75586	26.8231
Durango	Durango_24		5.56933	1.26043	156.827	12.2791	1.19034	2.45759	2577.49	974.45	187034	5404.55	-0.232848	0.230855	1.30483	4.10255	52.3204	2.61902	97.1846	3.17676	295.458	39.2695	522.091	12.5122	825.116	19.8609	0.987007	0.246695	2.54935e-05	2.45044e-06	4246.02	82.7856	5288.88	114.331	435.079	9.46518	1384.68	33.5065	195.854	5.68001	17.5804	0.799563	183.45	6.58346	23.3387	0.686755	130.559	4.05811	27.2314
Durango	Durango_25		2.85868	1.57166	152.014	10.8717	-1.20365	2.23555	1667.23	809.29	186481	5710.58	-0.0399626	0.271638	-0.0238258	2.73415	53.2311	2.59951	101.275	3.7911	301.747	40.2439	524.954	13.1266	831.046	20.6243	0.800819	0.237471	0.000164934	1.83777e-05	4284.19	96.515	5285.78	124.088	431.867	9.87975	1409.25	35.7096	195.436	5.65508	18.077	0.619117	184.287	6.09954	23.3629	0.655193	130.479	4.26186	26.9928
EmeraldLake	EmeraldLake_1		1.62033	1.39774	8.94494	2.94055	1.86065	2.37807	1352.32	906.967	216136	8679.33	-0.0800349	0.26092	-2.48575	1.6098	2.2129	0.408771	195.96	5.97955	157.692	21.9318	357.93	8.17075	540.463	14.4767	-0.00142865	8.71365e-05	-0.000101985	3.15469e-06	634.622	16.587	1650.12	38.9319	222.402	5.46052	984.988	24.9632	203.459	6.54774	21.6324	0.853565	167.278	4.8532	18.6264	0.7431	90.0309	3.02519	15.7405
EmeraldLake	EmeraldLake_2		3.28996	1.44915	8.56794	2.79127	0.92037	2.48712	313.478	874.693	210606	7743.59	-0.190679	0.298342	0.644379	3.16497	2.16851	0.518476	192.247	7.2956	183.385	26.2895	355.215	8.23819	526.298	13.2826	-4.03244e-06	3.78421e-07	-0.00524402	0.000342802	639.999	15.6606	1638.98	40.5718	222.641	6.81228	982.429	24.3728	203.649	6.84184	21.5698	1.03407	169.892	6.35994	18.5222	0.552306	88.9429	3.31561	15.9703
EmeraldLake	EmeraldLake_3		3.24597	1.45802	11.2709	3.13454	0.0483345	2.31369	1163.22	1014.38	204125	7693.65	0.477677	0.366556	3.15393	3.67097	1.69341	0.555469	194.301	5.23547	173.22	29.5023	354.79	8.34881	528.178	12.8393	-6.98502e-05	2.18445e-06	3.03728e-07	9.61603e-09	642.114	14.4658	1655.5	37.2153	220.794	5.02393	989.326	23.4168	197.767	5.26387	21.0399	0.972262	167.293	4.92348	18.2817	0.582589	89.1901	2.71038	16.2389
EmeraldLake	EmeraldLake_4		4.61009	1.57231	11.6204	3.67751	1.53891	2.92689	791.71	753.756	206044	9220.99	0.436681	0.327785	0.373732	3.13574	1.41951	0.357305	196.109	6.07219	179.473	30.3784	360.088	8.94014	523.934	8.65186	-0.000848207	9.68853e-05	1.96294e-06	1.7806e-07	657.217	18.1951	1686.29	48.5658	227.478	6.05515	1001.07	28.6455	202.367	6.53851	21.2087	0.795885	170.985	5.23312	18.4414	0.618839	92.816	2.36852	17.2365
EmeraldLake	EmeraldLake_5		3.78969	1.47902	11.7586	3.27843	1.89501	2.23265	811.718	889.864	204323	7891.6	-0.0272576	0.326122	-3.72167	2.14431	2.24272	0.509689	198.218	6.76793	172.058	33.1057	355.31	8.41423	534.149	13.1803	0.0512807	0.0574018	0.000467799	1.43733e-05	680.821	15.3766	1743.5	41.3851	234.49	5.56035	1032.73	24.7969	206.98	6.14193	20.6405	0.699601	174.018	5.51814	18.966	0.588607	92.5637	3.13273	16.7738
EmeraldLake	EmeraldLake_6		3.15704	1.63707	13.3563	3.38882	0.709993	2.25859	-161.441	921.19	206348	6880.14	0.120186	0.325252	-0.367902	2.68948	1.86207	0.597363	191.579	5.50751	160.867	27.7378	360.286	9.37559	532.751	12.4177	4.04061e-05	1.80211e-05	-0.00240735	0.000117184	684.465	15.5821	1760.23	38.6056	234.317	4.96004	1031.6	19.5288	210.309	6.13957	21.3904	0.678079	172.389	5.86534	18.6234	0.574759	88.1158	3.00136	16.6684
EmeraldLake	EmeraldLake_7		4.1079	1.48239	10.0505	2.93577	2.041	2.88299	1197.12	914.213	201365	7358.13	0.0883571	0.343995	1.10916	3.85882	1.86653	0.499516	191.749	4.93997	162.36	31.1759	351.201	9.96767	528.71	12.7852	0.000152556	2.03551e-05	-0.00147046	0.000183667	688.533	17.3591	1748.73	43.1815	234.257	6.1034	1033.93	27.9642	209.054	7.15161	20.1439	0.913532	169.884	5.75519	18.5804	0.634504	89.5148	3.06047	16.649
EmeraldLake	EmeraldLake_8		3.38607	1.65073	8.23022	2.77485	-0.0450902	2.72689	-352.171	807.886	206594	6159.52	0.152787	0.310714	-1.37386	2.47068	1.77835	0.398582	188.816	6.84535	170.19	28.4009	356.158	8.95166	526.305	11.8193	0.000149555	1.40522e-05	2.45705e-05	2.29613e-06	686.659	12.8068	1749.94	30.4839	236.509	6.13128	1036.23	26.7788	212.124	6.50928	20.7914	0.824519	176.633	5.6815	18.243	0.590933	88.5484	3.01401	16.8489
EmeraldLake	EmeraldLake_9		3.56027	1.63211	10.4291	2.93345	2.72655	3.21739	1352.82	1237.37	213079	9813.75	0.127596	0.356521	2.11605	3.81226	2.4178	0.580685	199.371	5.57746	193.466	39.6451	368.012	8.05768	548.644	12.3052	0.0835982	0.0725889	1.19222e-08	3.97896e-10	723.632	17.2921	1845.96	39.9427	245.888	5.92647	1085.17	28.6328	215.667	6.75165	21.7437	0.767951	183.835	5.51446	19.3696	0.695394	94.4537	3.42061	17.835
EmeraldLake	EmeraldLake_10		3.49288	1.43234	9.5458	2.85632	-0.166387	2.17594	792.252	1017.38	196382	7260.01	0.174481	0.304965	-0.607014	2.58712	1.67586	0.46785	190.798	5.84558	156.723	29.5033	353.646	9.52321	524.023	14.0279	2.12012e-05	7.37914e-07	-0.00243798	0.000133231	680.915	18.8266	1729.59	42.1172	233.596	5.83562	1028.94	23.0241	213.224	7.19094	20.3199	0.851825	174.103	5.88822	18.8497	0.721768	90.6071	2.96942	16.7882
EmeraldLake	EmeraldLake_11		5.75783	1.62327	11.0488	3.03722	0.0764822	2.3425	1338.52	837.416	204610	7166.76	-0.129076	0.264356	-4.00588	2.49998	2.54061	0.562945	196.809	4.20499	184.198	29.7485	357.228	10.1708	536.42	13.1027	0.0498499	0.0566253	-3.4131e-08	1.35493e-09	692.139	18.8406	1763.29	43.3159	235.898	5.29297	1034.69	27.4226	206.945	6.88664	21.28	0.822502	176.411	6.17675	18.9892	0.664501	91.2503	3.49966	16.995
EmeraldLake	EmeraldLake_12		3.50357	1.44104	9.76487	3.39943	0.172069	2.26895	175.275	1079.48	202780	7859.25	0.167892	0.426831	1.46688	4.26617	1.87566	0.40304	191.354	6.46061	179.601	35.6522	358.387	6.89247	523.722	12.398	0.0169962	0.0315884	1.60806e-07	4.76113e-09	663.604	14.4929	1697.83	41.6084	225.292	5.49459	1016.35	22.3487	203.333	5.96618	20.9229	0.857096	172.591	5.93631	18.4839	0.734656	89.6405	2.74482	16.4265
EmeraldLake	EmeraldLake_13		3.02009	1.65013	11.0762	3.88585	0.184314	2.49365	1260.5	883.89	199190	8181.92	0.325884	0.356743	-0.847559	3.42965	2.06349	0.462327	192.237	6.67588	175.948	31.8033	349.743	8.85268	522.272	12.8881	7.31308e-09	2.23179e-10	0.0102607	0.0202642	640.173	12.9098	1644.36	31.217	220.878	4.41276	970.544	19.9217	201.816	5.14375	21.5328	0.859859	173.437	4.95725	18.5641	0.532207	89.6557	2.9722	16.2028
EmeraldLake	EmeraldLake_14		2.41123	1.48623	12.8948	3.48327	1.52427	3.08308	1098.92	932.605	201584	7318.44	0.0805988	0.324824	3.09984	4.31324	2.26632	0.577816	194.694	5.66879	150.466	28.8903	352.853	8.57413	522.817	12.4925	-1.65482e-05	1.51813e-06	2.26081e-06	5.68935e-08	651.453	16.4166	1682.74	41.0971	225.644	5.16792	999.81	33.6644	208.386	5.90592	21.8176	0.762584	174.24	5.24564	18.4628	0.472052	89.3469	2.77818	17.0594
EmeraldLake	EmeraldLake_15		2.85718	1.33953	9.08136	2.5486	0.732387	2.788	140.067	945.518	197679	6013.73	-0.0821773	0.283619	-2.36397	2.60601	2.06893	0.517634	191.629	5.02542	140.331	26.8355	354.789	8.47558	517.708	11.607	-0.00149785	6.64266e-05	1.57594e-15	5.2566e-17	637.915	12.9903	1666.08	39.8486	220.522	5.4784	975.457	24.6558	196.935	6.09133	20.5541	0.749955	168.803	5.19434	18.3545	0.588531	87.4639	2.88102	16.5402
EmeraldLake	EmeraldLake_16		3.61951	1.37102	10.3826	3.63381	2.37558	2.46981	691.993	1014.63	203345	6742.7	-0.0501488	0.296748	0.788973	3.02279	2.2149	0.442433	196.679	5.01754	154.935	24.7702	350.217	7.04109	525.807	10.847	-4.54033e-05	1.70422e-06	8.51671e-12	8.47821e-13	651.634	14.1268	1687.36	32.8753	222.944	4.64873	991.323	24.6404	197.714	5.27538	21.3439	0.778347	168.594	5.80102	18.3905	0.608947	88.2662	2.62313	16.4274
EmeraldLake	EmeraldLake_17		4.53635	1.33856	7.70402	3.07985	-0.710915	2.18641	1246.87	1238.15	201445	5810.17	-0.021558	0.363466	1.10054	3.87072	1.91566	0.587284	198.452	5.83389	156.655	27.7211	358.881	9.12629	526.543	14.249	0.000270968	2.62785e-05	-0.0118327	0.000390458	682.199	16.9665	1743.47	36.1007	232.531	5.72828	1026.41	24.7688	199.004	8.20336	20.8682	0.916233	175.106	7.13785	18.8645	0.666413	89.3946	3.30336	16.5878
EmeraldLake	EmeraldLake_18		3.29264	1.33424	13.6627	3.33792	0.151722	2.64196	601.338	970.879	196385	8321.95	0.019082	0.31792	-6.46511	1.71893	1.73502	0.386121	197.743	5.30443	125.281	28.8369	358.624	9.0892	527.257	13.0239	-2.71079e-07	2.68567e-08	-1.57804e-06	4.50769e-08	666.779	14.7497	1708.84	43.0901	229.546	5.05616	1004.35	23.2579	203.126	7.02387	21.512	1.00112	176.043	5.60911	19.2364	0.681174	89.6422	3.20575	16.6323
EmeraldLake	EmeraldLake_19		3.63488	1.33413	8.94639	2.78808	-0.468999	2.06051	190.763	1163.67	202021	8436.88	-0.0203834	0.357673	3.06167	3.92192	2.16844	0.543331	193.702	5.94442	157.423	26.4068	352.459	7.71842	516.378	12.3832	0.000258182	2.44506e-05	-0.00153825	0.000182879	645.477	15.0118	1656.52	37.8593	220.946	4.87647	988.523	24.5014	199.431	6.64296	21.6471	0.906266	172.452	5.11834	18.0979	0.626993	87.5069	2.77415	16.3053
EmeraldLake	EmeraldLake_20		3.45593	1.43729	10.7065	3.27685	0.754556	2.36602	904.154	1225.72	193871	6322.1	-0.0799592	0.266066	-0.573747	3.68118	2.04798	0.438754	190.856	6.14597	143.716	30.2968	352.271	9.14798	519.39	13.9821	-0.00415504	0.000255283	0.0100469	0.019543	673.678	17.7125	1737.82	41.851	230.452	5.17515	1006.53	23.1956	203.204	6.50589	20.4375	0.752091	170.741	4.88988	18.4033	0.704773	85.5703	2.62919	16.0913
EmeraldLake	EmeraldLake_21		5.04963	1.31108	7.3709	2.65509	-3.0445	1.42281	947.369	1090.08	194050	6417.42	0.239954	0.322013	1.56836	4.10911	1.99292	0.423762	189.867	4.8495	143.049	25.2046	349.416	7.86383	522.13	12.0154	1.61097e-05	4.42021e-07	-0.00229303	0.000129308	670.059	13.801	1722.97	33.5519	227.929	6.38526	1000.62	19.6711	202.022	5.19588	20.2839	0.823324	169.133	5.65236	18.3344	0.616819	85.9801	2.50637	15.9545
EmeraldLake	EmeraldLake_22		4.79596	1.38624	9.03208	2.91102	-0.764452	2.27138	2150.2	839.116	189545	7109.36	0.169096	0.296513	2.26792	3.77657	2.24771	0.550035	189.197	4.80922	122.976	24.2381	347.257	8.6325	505.716	9.85833	0.000214434	2.02215e-05	-7.44861e-06	2.12097e-07	646.175	12.2418	1665.98	34.2444	220.108	4.40929	971.089	18.7757	193.577	5.79324	19.9035	0.674845	164.808	5.85611	18.2992	0.552265	84.3659	2.49546	15.4926
EmeraldLake	EmeraldLake_23		3.65075	1.47634	10.4168	3.35222	0.498368	2.18855	1431.77	957.125	193537	7999.3	0.413194	0.326889	-0.392029	3.48139	2.02883	0.51821	197.548	5.72104	128.136	26.2568	360.239	9.97909	524.467	13.4351	0.000225329	1.9706e-05	-4.18741e-10	2.15031e-11	690.51	17.153	1767.92	42.6388	231.987	5.91258	1030.94	23.9667	201.428	5.92701	20.704	0.780082	169.638	5.25306	18.897	0.588365	88.5203	3.41686	17.0125
EmeraldLake	EmeraldLake_24		3.6217	1.07053	9.15478	3.04779	0.223906	2.61541	1088.2	1007.89	192950	5909.73	0.361694	0.434963	-1.67445	3.0518	1.92432	0.475951	195.427	5.62682	144.147	25.8153	352.12	10.5693	516.871	13.0415	-0.000906629	0.000106543	1.9958e-06	1.87541e-07	671.569	16.938	1693.29	35.1653	223.163	4.84277	993.384	22.7648	200.57	5.26357	19.4994	0.659253	168.722	5.78155	18.7316	0.540423	86.6397	2.77299	16.8308
EmeraldLake	EmeraldLake_25		2.29566	1.23474	9.57276	3.77162	-0.640358	2.35044	1569.22	995.598	188508	6941.23	0.190805	0.35886	-1.85289	2.78298	2.34879	0.442399	198.074	5.98666	178.753	28.7955	360.018	8.82365	527.257	12.8066	-4.25454e-06	1.32021e-07	0.000487251	1.47559e-05	675.895	14.6989	1713.56	33.6635	227.508	5.25205	1012.22	18.6385	199.613	5.97018	21.4635	0.845395	172.657	4.39072	18.8363	0.661707	89.5355	2.69566	16.9474
OLDMAD	OLDMAD_1		-1.01428	0.921838	7.42928	2.66548	1.9168	1.82607	6422.52	1055.83	190243	5211.64	-0.130798	0.383029	0.326367	2.3712	20.643	1.43132	315.934	8.04648	140.927	26.5774	815.975	19.7324	281.615	6.0526	11.3843	0.72534	1.86214	0.311144	1504.91	32.1385	3360.83	75.3181	345.571	8.75878	1143.95	23.0293	148.246	5.21133	18.8019	0.841856	91.91	3.12221	10.7694	0.378029	54.4244	1.75977	9.89528
OLDMAD	OLDMAD_2		0.33425	0.975642	63.9573	9.29352	3.1447	2.28581	4882.23	1059.91	194680	6870.46	0.0619472	0.348437	-0.452842	2.57591	23.3934	1.85626	324.666	9.73937	178.03	30.11	787.384	17.6074	279.15	6.8038	10.6405	0.803628	2.20141	0.293593	1483.15	34.6385	3312.11	77.5595	350.176	8.19359	1139.13	26.8789	145.167	5.96189	19.245	0.815776	92.7095	3.75643	10.5643	0.401576	54.154	1.94296	9.9352
OLDMAD	OLDMAD_3		0.753208	1.27008	8.7913	2.66751	-1.88591	1.87076	4797.75	904.998	196831	5957.82	0.216742	0.33246	2.0259	3.08477	21.9542	1.54398	321.635	9.86332	144.152	29.4415	819.186	19.0734	286.955	7.9418	11.0617	1.06798	2.00448	0.272902	1526.74	34.9554	3412.71	67.7182	360.264	6.40182	1148.07	23.5668	145.363	4.48851	20.1496	0.761836	92.3866	2.88087	11.0054	0.400973	54.8156	1.8828	10.0145
OLDMAD	OLDMAD_4		-0.711402	1.12081	12.2905	3.19321	-1.07906	1.97538	5666.72	915.372	192154	8736.76	0.0012407	0.462945	0.264319	3.11825	23.1937	1.63161	313.534	10.1989	136.997	23.7017	802.161	19.1064	286.402	6.53378	10.2287	1.0058	1.88358	0.310232	1498.93	31.1467	3389.52	78.571	352.101	8.52957	1152.02	29.1768	146.106	5.2987	19.5433	0.66374	89.7875	3.44188	10.4174	0.431259	53.0422	2.02991	10.5341
OLDMAD	OLDMAD_5		0.180193	1.19255	9.27088	2.66431	0.514883	2.57647	5924.52	817.825	193201	4651.8	0.100004	0.340235	2.19901	3.81366	21.2181	1.4221	312.48	7.29631	136.413	29.5785	796.447	15.3027	275.303	4.57461	10.8477	0.963897	1.72095	0.259622	1488.73	34.2257	3352.97	74.3009	349.305	7.66539	1150.84	24.9443	145.675	4.89137	19.6909	0.748761	91.8384	3.25676	10.294	0.313796	54.1956	2.09294	9.87243
OLDMAD	OLDMAD_6		0.424985	1.20123	8.48464	2.78179	-3.36104	1.77553	5073	1084.72	190460	6167.53	-0.048608	0.323159	2.01931	4.16322	23.4212	1.90377	318.709	7.6343	133.018	25.7001	806.569	19.3588	282.279	5.69124	11.6188	0.88863	2.35942	0.368593	1489.44	28.3955	3353.17	77.2332	347.322	8.17393	1142.14	28.3553	146.612	5.35698	19.32	0.858567	92.5373	4.15144	10.5983	0.410289	52.9301	1.92916	10.0633
OLDMAD	OLDMAD_7		-0.348309	1.2527	9.60983	3.10184	0.349605	2.34585	5332.24	1003.78	194012	6574.49	0.208073	0.399189	-0.471616	2.77506	21.6327	1.69496	309.959	6.51189	169.115	25.4233	809.326	18.7563	281.616	5.2493	11.0497	0.818016	2.33445	0.333512	1512.21	32.956	3358.69	66.0182	353.895	7.48682	1157.83	22.518	149.386	4.92259	19.3724	0.759428	91.4116	2.77375	10.6314	0.333435	55.2395	1.6762	10.0757
OLDMAD	OLDMAD_8		0.955212	1.08616	9.72543	2.90313	-0.070992	1.88023	4643.13	1112.68	192795	5930.24	-0.253064	0.291195	6.9339	4.78789	23.124	1.55493	325.439	7.74916	128.725	28.1498	824.119	15.6826	287.488	7.32442	11.4141	0.975748	1.98544	0.349456	1531.17	34.3888	3404.26	82.4284	355.843	8.3974	1180.59	29.9551	141.141	4.49605	19.2312	0.891919	96.192	3.59759	10.9455	0.441187	55.3709	2.05015	10.0877
OLDMAD	OLDMAD_9		0.183899	1.01396	13.5075	3.34079	-0.335959	2.29763	5177.9	1076.02	189263	5699.33	0.0269844	0.33927	0.912079	3.40533	20.8404	1.41837	317.025	8.33473	122.691	30.4088	821.59	19.8123	283.747	7.84931	10.8679	0.913467	2.17719	0.307241	1516.91	37.2964	3375.88	87.8412	356.642	9.42588	1172.88	29.3703	145.879	4.57187	20.0269	0.723992	96.5568	3.62958	10.9574	0.458802	56.1396	2.38825	10.5769
OLDMAD	OLDMAD_10		-0.793466	1.02408	10.396	3.39562	1.36339	2.65928	5999.15	1129.36	180047	5966.51	0.313508	0.40693	-2.93329	3.43052	21.8698	1.93622	304.858	8.42488	137.013	27.3963	799.573	16.1432	277.668	6.43499	10.2587	0.811204	1.8966	0.27552	1491.63	30.9328	3337.67	73.5567	343.079	7.13124	1143.04	27.2102	147.642	5.02067	19.8493	0.794186	94.7173	3.97642	10.375	0.310127	53.1946	1.9346	9.98592
OLDMAD	OLDMAD_11		0.00160148	0.979872	9.87648	3.17513	0.519954	2.55937	5409.44	1104.93	188136	7568.74	0.260683	0.342911	3.65138	3.98154	23.1194	1.51872	308.206	8.67632	108.197	22.5007	784.281	18.5995	273.877	7.78731	11.2825	0.769873	2.1459	0.306006	1467.02	40.0496	3241.25	79.3972	339.68	7.09183	1106.6	26.9167	143.187	5.41425	18.8352	0.781873	91.264	3.5066	10.4115	0.469572	51.9963	2.12788	9.79742
OLDMAD	OLDMAD_12		0.493229	1.02898	12.0941	3.52231	2.29376	2.54862	5903.93	1101.29	186436	6186.92	0.312538	0.333421	0.793301	3.86336	21.3242	1.71546	316.565	8.14117	130.512	24.7348	793.701	16.3507	280.229	5.99369	11.3181	0.977704	2.08996	0.272184	1496	26.0336	3318.74	61.0483	341.235	6.91942	1142.38	24.2672	145.939	4.70786	19.2227	0.707653	91.3446	4.18802	10.5116	0.465676	53.0076	2.08822	9.94975
OLDMAD	OLDMAD_13		0.396254	1.11219	10.088	3.00582	1.02254	2.51087	5501.1	938.905	181329	5537.2	0.163438	0.342524	-0.302394	3.27092	21.7605	1.59848	306.895	5.90513	126.812	19.3402	798.834	11.7158	282.311	5.78845	11.268	0.962799	1.91765	0.265774	1483.69	27.392	3297.69	59.1684	342.759	6.61462	1124.19	14.714	141.253	4.02611	19.7372	0.669053	93.1796	3.2014	10.4089	0.357242	52.1332	1.50898	9.82743
OLDMAD	OLDMAD_14		0.278128	1.07571	8.42817	2.79759	-1.99486	1.87053	5433.7	1112.47	186755	7687.19	0.110873	0.364837	0.976633	3.77988	23.106	1.62901	318.449	9.54372	130.095	21.3222	813.66	16.0664	287.752	6.83196	11.5659	0.8112	1.87148	0.30789	1527.43	32.7383	3359.03	66.9078	349.387	6.84003	1158.11	27.1661	144.211	5.74454	19.4112	0.843803	94.6825	3.17572	10.6721	0.406009	54.4881	1.94224	10.2977
OLDMAD	OLDMAD_15		-0.377878	1.07641	28.2551	5.14872	-0.664454	2.31971	5925.5	1402.45	182736	7012.16	0.359874	0.343573	2.35515	3.6881	22.1052	1.66535	311.913	8.16842	128.603	23.9171	777.024	15.8191	275.271	6.17955	10.6498	0.900615	1.77244	0.24569	1469.67	28.7382	3280.87	77.2712	337.681	7.72494	1118.41	23.3362	144.043	4.45026	18.8362	0.723179	92.2489	3.54772	10.1638	0.433186	50.9312	1.77379	9.99512
OLDMAD	OLDMAD_16		-0.0248986	1.09364	9.87386	3.79068	0.630806	2.62185	5374.46	1155.92	177857	4967.72	0.0737189	0.294552	3.74517	4.68124	22.2228	1.56271	318.567	8.41109	135.278	27.7976	800.514	18.1783	284.627	7.25995	10.4046	0.79451	2.09274	0.282575	1488.13	32.2129	3341.75	87.5909	340.806	8.4517	1126.4	28.56	146.011	4.97753	18.9537	0.753935	93.0533	3.67151	10.298	0.356297	52.0275	1.94396	9.97999
OLDMAD	OLDMAD_17		0.563471	1.19146	7.99922	2.47775	-0.445628	2.30633	5179.19	1092.66	186043	7098.22	-0.0539821	0.276898	3.66244	3.79938	22.2862	1.67654	318.119	7.59698	102.738	24.3003	813.846	16.6131	280.418	6.33516	11.2821	0.83413	2.08875	0.292058	1488.24	32.0849	3395	70.4521	344.519	7.26642	1138.32	24.1392	141.792	3.92702	18.9684	0.603186	92.9254	3.88993	10.5882	0.400049	52.3681	2.03328	9.99883
OLDMAD	OLDMAD_18		0.787762	1.12075	12.0373	3.34711	-0.541721	2.44937	5658.17	1128.72	183539	5215.85	0.146321	0.365055	-2.79741	3.0656	23.0008	1.97032	317.897	8.32149	129.982	24.3748	801.729	16.3667	280.425	5.55575	10.853	0.756252	2.03631	0.247346	1474.79	35.0963	3338.71	78.1326	339.087	6.06698	1137.75	28.5122	143.54	5.04065	18.7021	0.732211	91.1721	3.68885	10.3721	0.470167	52.9684	1.96064	9.58034
OLDMAD	OLDMAD_19		-0.238007	1.20754	10.3326	3.08032	-2.02344	2.10436	5965.69	1099.28	184362	5836.46	0.00451667	0.272575	0.0228635	3.3897	23.033	1.50991	309.243	9.10393	96.9702	20.523	798.405	16.9054	279.298	6.48383	11.3378	0.690192	2.23306	0.328312	1466.38	32.0959	3301.63	69.4463	340.157	8.57037	1116.82	26.4222	140.357	4.47029	18.7129	0.780097	90.2185	3.37585	10.4057	0.394863	52.6682	2.72338	9.76526
OLDMAD	OLDMAD_20		0.619053	1.00793	10.3716	3.28554	-0.254707	2.13648	5871.94	1007.73	179302	6363.04	0.111148	0.259678	0.586208	2.93125	22.9808	2.15598	310.359	8.55942	111.921	30.6645	792.016	18.4595	276.043	7.76646	11.2398	1.01636	1.96264	0.264175	1462.63	36.0316	3217.61	68.8322	333.082	7.68163	1100.12	26.5597	140.955	4.5976	18.5774	0.774391	90.3138	4.01698	10.3307	0.36541	51.7189	1.82073	10.019
MAD-UCSB	MAD-UCSB_1		0.680383	1.30759	27.0791	4.93185	4.00637	3.18735	4157.67	1168.77	201183	7230.31	-0.157143	0.405935	-0.375804	2.3931	30.0615	2.13237	211.142	5.60614	155.149	26.8732	1959.07	41.6811	291.382	7.06076	15.5742	1.02778	0.0850123	0.0506828	1749.39	40.0505	3720.38	78.5574	412.343	8.18378	1451.18	28.9084	201.225	5.91596	27.5222	0.953541	123.621	4.69209	13.6308	0.554348	63.1327	2.10696	10.8472
MAD-UCSB	MAD-UCSB_2		-0.0589636	1.42826	31.095	4.56442	-0.380238	2.14941	3346.76	1144.95	205895	8038.93	-0.00923327	0.514088	-1.72851	2.33398	30.5081	1.84075	205.453	6.43738	120.712	29.1281	1935.05	43.5164	296.062	6.5879	15.2474	1.01149	0.073339	0.0561414	1765.96	41.3023	3726.41	86.1412	410.074	9.09178	1450.73	30.5156	202.423	7.06213	27.9851	1.18316	129.39	4.14425	13.7599	0.55548	63.9045	1.9866	10.7801
MAD-UCSB	MAD-UCSB_3		0.680663	1.30367	34.6334	5.27818	2.41292	2.87417	4205.64	1087.69	203494	8311.81	0.329848	0.371454	2.81795	3.52803	30.2431	2.13686	207.954	7.89376	130.294	23.5155	1909.11	39.7568	293.446	9.23578	15.1948	1.18075	0.044053	0.0412672	1767.45	49.4441	3709.02	91.9134	406.485	11.3278	1457.98	42.7272	202.375	5.60583	28.1333	1.27732	123.16	4.99266	13.1017	0.510854	62.3977	3.34729	10.4755
MAD-UCSB	MAD-UCSB_4		-0.136861	1.03116	31.7987	5.07394	0.489238	2.32614	5275.35	955.381	193484	8110.73	-0.0138215	0.340476	-3.83393	1.65696	31.7052	2.15497	201.778	5.45579	132.002	26.5157	1884.72	39.5361	280.209	7.86865	14.3745	1.12426	0.11368	0.0640586	1716.96	43.6215	3645.59	82.0157	402.122	10.8683	1412.36	30.42	194.735	5.9442	27.1822	0.658777	124.507	4.69641	13.3149	0.535757	59.8811	2.20782	10.3069
MAD-UCSB	MAD-UCSB_5		0.63648	1.16084	31.1061	5.3945	2.14577	2.87491	3990.75	1126.01	199212	4287.59	0.463848	0.455827	1.53717	3.494	28.7821	1.94513	204.814	5.68911	115.396	23.8064	1915.85	31.9533	289.691	5.93957	16.5365	1.00986	0.0734413	0.0503997	1715.01	35.91	3647.6	78.4203	400.432	8.21945	1428.8	26.2412	202.056	5.16236	27.2032	1.16434	124.39	4.35982	13.2169	0.455623	61.851	1.89541	10.7527
MAD-UCSB	MAD-UCSB_6		0.0784606	1.39152	34.7477	5.93551	-3.73789	1.88102	3292.47	967.728	194567	6830.58	-0.522866	0.292821	-0.464973	2.81399	29.5256	2.08135	207.59	6.67602	142.403	25.9549	1941.46	50.3354	287.513	7.67598	15.5791	1.16398	0.143704	0.0803539	1728.27	40.653	3707.47	77.6883	407.141	9.7955	1454.03	36.1005	199.364	6.3273	28.2155	0.911765	124.719	4.04962	13.349	0.48963	62.168	2.09602	10.8596
MAD-UCSB	MAD-UCSB_7		0.0505169	1.27722	31.2653	5.12946	1.67994	2.89185	4178.49	899.432	197233	7513.85	0.0139157	0.410034	-0.849527	3.10059	30.0376	2.25114	205.725	5.884	125.083	23.7632	1930.32	46.4386	290.019	7.90241	15.7172	0.933087	0.0926683	0.0589826	1723.82	42.7949	3641.49	82.4672	403.868	11.2303	1443.94	34.2572	199.835	5.90061	28.1807	1.06457	124.401	5.74544	12.9201	0.463669	62.6505	2.116	10.9872
MAD-UCSB	MAD-UCSB_8		0.0285653	1.19232	26.4726	5.10036	0.424176	2.30852	4545.44	1173.33	187821	6344.53	0.41491	0.420592	-2.47332	1.65314	29.6675	2.03869	202.38	6.57916	119.143	24.2206	1938.38	48.7191	283.54	6.51146	15.3185	1.12252	0.10774	0.0651188	1711.41	31.7012	3664.79	75.8845	401.856	9.73795	1439.42	35.4523	198.483	6.6853	27.6638	1.09484	121.633	4.83949	13.1074	0.456379	59.6895	1.65498	10.6644
MAD-UCSB	MAD-UCSB_9		1.28117	1.44839	31.2122	5.45653	-2.25605	2.50526	5120.94	1007.37	196289	7354.53	-0.00168522	0.37624	0.226614	3.49249	29.7383	1.7973	204.814	6.58567	125.267	27.3928	1967.45	42.5323	288.641	5.7875	14.7797	1.28469	0.0855008	0.0596131	1728.51	36.8344	3710.97	76.3337	413.302	7.38926	1464.63	35.7784	199.712	5.78511	28.3834	0.944491	125.949	4.30265	13.4723	0.44185	62.0667	2.37099	10.7833
MAD-UCSB	MAD-UCSB_10		1.6345	1.40889	33.4318	5.89825	1.85762	2.58292	4024.02	1312.16	191487	6319.71	0.180012	0.41839	-0.268192	2.5879	30.835	1.94907	204.758	5.30409	143.052	32.0871	1907.1	42.8058	289.919	8.48856	15.2808	1.04437	0.114888	0.063862	1744.94	36.08	3710.94	72.2977	404.709	8.90321	1457.53	34.2624	201.391	6.18008	28.6354	0.997624	124.659	4.76191	13.3265	0.450981	61.7741	1.92321	10.9338
MAD-UCSB	MAD-UCSB_11		-0.300952	1.03338	30.4815	5.45141	-0.442487	2.31581	4355.78	1078.31	193215	7204.44	0.452618	0.454201	3.19429	3.92151	30.6798	2.24339	205.88	5.37311	125.736	26.4716	1923.18	45.578	288.459	6.66744	15.7311	1.09408	0.0452822	0.042972	1734.77	37.8361	3653.69	83.873	403.554	8.70365	1439.99	30.293	198.881	6.08048	28.3435	1.18853	124.399	4.41122	13.5616	0.559528	61.7919	1.80132	11.0293
MAD-UCSB	MAD-UCSB_12		-1.63265	1.11137	28.863	4.47348	-2.73365	1.81279	3988.62	1203.11	190617	7785.52	0.217582	0.430911	-2.00392	2.57841	29.9054	1.40399	205.366	6.15325	128.547	19.5786	1916.37	44.0712	286.119	8.17925	15.6536	0.918861	0.0904002	0.0572539	1719.03	39.0766	3659.32	75.0964	400.187	9.39734	1438	33.597	199.428	6.98088	27.6578	1.03469	128.322	4.6804	13.5031	0.537729	62.7228	2.21221	10.8422
MAD-UCSB	MAD-UCSB_13		0.718615	1.20508	30.9273	4.68969	0.0698466	2.0494	4591.12	1025.87	191542	6898.46	0.446141	0.291907	3.00302	4.01854	28.1856	1.83872	205.993	6.20771	103.249	21.454	1924.93	37.3047	280.436	7.06601	15.0536	1.2933	0.124626	0.0663307	1714.59	37.6594	3625.71	74.6262	404.425	11.6354	1429.09	37.2043	196.455	5.26215	28.3665	1.07056	127.274	4.38054	13.0814	0.594639	61.929	2.33954	10.6616
MAD-UCSB	MAD-UCSB_14		-1.03191	1.0509	27.6898	5.4864	-0.192402	2.22902	3473.51	957.166	193250	7337.93	0.314547	0.370276	0.280506	3.05495	29.445	2.25624	203.777	6.79481	137.341	25.0544	1886.12	46.8355	278.6	7.92802	14.1506	0.896771	0.0750005	0.0525781	1708.06	41.7587	3623.23	86.4444	400.858	10.4656	1419.56	34.113	191.242	5.55319	26.9172	1.01009	121.592	5.29598	13.2959	0.493128	59.3025	2.33908	10.8067
MAD-UCSB	MAD-UCSB_15		-0.767111	1.01417	27.8456	4.57191	1.0972	2.35405	3619.12	1071.78	187662	7223.96	0.171814	0.328027	-0.887912	3.73031	29.1688	2.03441	203.961	5.4968	124.905	27.949	1911.19	45.2616	283.288	6.66872	14.7073	1.02236	0.0553526	0.0463781	1709.05	37.15	3679.69	84.3126	398.77	8.8282	1424.37	31.0484	197.412	5.32076	28.1576	1.07375	121.008	4.97728	12.923	0.370514	60.5331	2.26824	10.6342
MAD-UCSB	MAD-UCSB_16		0.68793	1.25409	30.4774	5.48227	1.93287	2.30372	4243.91	942.793	187070	7170.99	0.207107	0.340296	6.25181	4.15339	30.2264	2.45535	203.221	7.72427	121.264	27.6458	1926.72	56.2035	278.563	8.28669	15.3193	0.976985	0.0449311	0.0428968	1714.26	44.1041	3689.35	106.183	399.896	10.4349	1412.86	37.9929	192.8	7.74361	27.9751	1.33009	122.384	4.71488	13.4235	0.618499	60.5213	2.09801	10.5961
MAD-UCSB	MAD-UCSB_17		-1.29016	1.09967	32.5994	6.39193	1.33986	3.59605	4920.34	1208.38	194805	10051.4	-0.281447	0.338466	3.59549	4.9118	30.88	2.17009	208.499	7.19368	110.331	23.4786	1937.85	40.1594	288.921	6.4643	15.6637	0.909172	0.05059	0.0472932	1739.72	33.1352	3705.73	73.0456	401.833	7.93785	1447.43	28.5592	196.074	5.43868	27.6795	1.11433	123.142	3.6601	13.725	0.473077	62.1769	2.18315	10.8551
MAD-UCSB	MAD-UCSB_18		-0.392069	1.37721	29.865	4.72325	1.70184	2.90009	4939.46	1020.73	184496	7092.86	0.260769	0.385201	-1.02905	4.0893	30.4101	1.74974	211.249	6.75024	109.412	24.0072	1908.79	45.9479	282.958	6.30784	15.7761	1.01797	0.0926159	0.05555	1731.88	30.1985	3663.98	78.7094	400.94	8.68877	1428.14	32.5449	197.649	4.62828	27.2197	1.11464	120.775	3.99611	13.0794	0.556107	61.1694	2.41358	10.2144
MAD-UCSB	MAD-UCSB_19		0.203116	1.19665	32.6086	5.59617	-0.381972	1.98694	2052.97	1075.13	187953	8614.1	0.0302257	0.374448	4.34827	4.30968	29.7829	2.2618	208.294	6.6631	115.609	26.1434	1960.79	55.0205	285.796	6.67627	15.7947	1.12365	0.0464724	0.04414	1747.3	41.8785	3721.99	78.618	406.786	9.98176	1436.91	34.6181	196.357	6.56763	28.1926	0.920661	123.432	4.17879	13.3545	0.558761	59.6967	2.01888	10.8169
MAD-UCSB	MAD-UCSB_20		0.700622	1.22278	25.6824	4.37126	1.09184	2.21895	3409.46	1101.47	189476	6785.51	-0.219484	0.28135	-2.19511	2.96013	29.8772	1.75921	206.326	5.2085	107.946	25.6246	1941.9	46.2392	287.037	7.38042	15.5734	1.0921	0.0224833	0.0304111	1723.89	36.592	3683.79	83.3186	398.401	8.23139	1406.99	29.1091	193.928	6.50795	28.5108	1.01145	124.685	4.57885	13.0711	0.350245	60.7026	2.04933	10.9525
MAD-UCSB	MAD-UCSB_21		1.60606	1.2922	32.5854	5.38191	-1.01949	2.30759	2894.73	1177.86	188654	10300.7	0.116609	0.337765	3.46639	4.15067	31.8174	2.00721	210.88	7.19959	98.1822	26.2699	1938	45.4802	280.256	7.11532	15.0335	1.12917	0.124699	0.0714982	1728.41	38.2801	3649.68	74.6047	399.649	9.92366	1411.58	35.9113	193.509	5.40761	28.2143	1.0491	125.077	4.45881	12.933	0.441957	60.9111	2.46664	10.4569
MAD-UCSB	MAD-UCSB_22		-0.393446	1.34608	30.2885	5.40772	1.54163	2.42941	4774.84	1025.24	192101	8284.7	-0.156583	0.298288	-1.91998	2.95636	29.8994	1.63606	208.94	5.45175	107.599	24.7951	1893.42	28.8895	280.203	5.66416	15.4424	1.17173	0.12916	0.0735351	1713.01	35.2512	3634.06	56.5443	396.052	7.84944	1415.91	31.31	193.425	5.43124	28.0505	0.83952	127.452	3.79918	13.6056	0.513618	61.1661	2.08109	10.7783
MAD-UCSB	MAD-UCSB_23		0.621559	1.15975	29.4516	4.99029	-1.61111	2.26069	3785.24	1168.56	188125	8248.22	0.528077	0.423539	-3.09718	2.88628	28.1669	1.98523	206.564	6.68146	112.867	26.2574	1925.29	57.0371	284.287	8.02075	14.5826	0.990553	0.022143	0.0301169	1737.79	46.2845	3719.87	98.0513	406.726	11.8182	1436.46	32.6381	195.833	6.13614	27.9144	0.935421	128.296	3.80035	13.2993	0.4371	62.4299	2.47899	10.8251
MAD-UCSB	MAD-UCSB_24		1.46427	1.45624	35.9102	5.41134	-0.227377	2.42355	5724.39	1023.07	188212	7383.2	0.594629	0.402408	0.326588	3.78673	31.3695	2.35149	213.306	6.4016	97.1001	24.7307	1945.68	43.757	284.423	7.60924	16.0489	1.14444	0.0360816	0.0400734	1735.56	42.5007	3702.9	98.2486	406.041	10.586	1432.59	40.0273	194.982	5.68503	27.7169	1.06406	125.036	4.08648	13.226	0.468952	62.1761	2.21894	10.5685
MAD-UCSB	MAD-UCSB_25		-0.535645	1.01116	35.8579	5.01151	1.92249	2.60165	4486.52	1025.59	183764	6263.04	0.0308349	0.290597	-4.6197	2.54382	29.4549	2.1828	208.157	5.83064	101.115	23.2882	1945.96	43.5876	281.084	7.17654	15.2856	0.955702	0.0221936	0.0300806	1741.94	33.7839	3699.78	86.1943	404.476	9.11876	1436.41	34.361	192.822	6.21876	28.067	1.04284	123.463	4.99679	13.047	0.510636	61.3995	2.20931	10.8602
MRC1	MRC1_1		-0.509133	1.326	95.0097	9.53704	1.09036	1.89901	4408.16	860.162	202228	5811.87	-0.0650927	0.337437	0.532031	2.57747	133.684	4.52385	99.0849	2.71921	379.904	45.3324	546.761	11.9369	269.112	5.64716	2.04906	0.352761	0.000349539	1.08826e-05	2057.31	41.8303	2562.38	53.1704	195.122	3.81641	592.86	12.8555	78.7941	3.60149	15.2651	0.663172	68.3851	2.49077	8.58619	0.414911	46.8509	2.12321	9.46606
MRC1	MRC1_2		1.45602	1.45143	99.0332	9.57248	0.213139	1.96165	2860.05	860.208	208978	6922.09	0.377242	0.528765	-0.741551	2.50202	126.999	4.66607	102.611	3.26987	358.133	39.3587	547.139	13.7706	269.455	6.62666	2.15045	0.371901	-0.00956102	0.00023499	2067.42	45.5168	2547.37	46.8054	196.861	3.19116	582.233	13.3307	81.7003	2.65873	15.3828	0.773405	68.3882	2.72576	8.66628	0.387622	46.9547	1.66295	9.49182
MRC1	MRC1_3		-0.17137	1.11642	105.777	10.0432	1.29467	2.17087	2155.4	1159.36	207186	6695.15	-0.171765	0.318543	1.05057	2.5379	132.054	5.40375	102.809	3.53868	358.661	35.037	552.117	12.7905	270.587	5.88809	2.3189	0.431437	-9.90791e-07	2.98411e-08	2075.33	50.0944	2577.14	61.2127	197.195	4.66047	589.527	14.4038	81.3761	3.13397	15.6849	0.702405	69.7988	2.71058	8.6878	0.357306	46.7424	1.93041	9.52196
MRC1	MRC1_4		0.896902	1.16434	107.243	10.8243	12.8197	4.29618	2816.6	921.93	205903	7924.79	0.423279	0.535633	0.658067	2.78695	130.132	4.85552	100.569	3.93993	367.514	32.3724	554.356	16.18	267.799	6.48532	1.87013	0.345007	-4.8833e-07	4.0767e-08	2045.16	44.6628	2583.89	58.2124	198.419	5.11592	593.936	14.7351	79.2961	3.25743	15.7475	0.763063	69.8396	2.99607	8.32189	0.314517	47.2107	1.92657	9.60005
MRC1	MRC1_5		-0.0131606	1.2088	91.1228	8.66588	-0.0996583	2.07873	3098.15	777.851	201995	7038.82	0.00782369	0.298407	1.74049	3.71116	127.827	3.43477	101.212	3.96474	340.611	32.8201	550.996	10.592	268.151	5.81606	1.79294	0.256823	0.0467937	0.041724	2063.74	41.3191	2564.71	57.5617	195.406	4.79611	589.38	13.4832	79.3316	2.73386	15.3378	0.609259	66.3952	2.16441	8.32417	0.340527	46.7208	1.65932	9.52274
MRC1	MRC1_6		1.22056	1.44411	94.7488	10.0332	-1.49211	1.93777	3453.08	987.024	200941	6537.26	-0.0706125	0.350103	-2.10364	2.61928	128.711	5.09977	100.016	3.88793	329.615	36.1089	548.169	13.8736	270.241	6.15016	2.04424	0.413528	0.0318489	0.0371403	2087.49	46.5978	2583.08	57.9667	195.662	4.34889	604.468	13.8177	77.9856	2.62841	15.0096	0.673465	71.9846	2.90169	9.01552	0.446381	46.1748	2.05334	9.50638
MRC1	MRC1_7		-0.526354	1.00703	97.8421	10.5399	6.70135	2.85955	3480.04	1046.02	204578	7491.68	-0.044381	0.302512	-2.09089	2.73153	131.635	5.13716	103.522	3.4962	361.951	50.0848	549.99	14.6484	267.604	6.71711	1.80054	0.35707	0.000217331	2.65388e-05	2070.59	53.8752	2560.38	56.8062	194.97	6.20812	586.174	17.4727	81.2913	3.69719	15.1974	0.517415	70.4915	3.40158	8.48869	0.393151	48.0253	2.03182	9.47135
MRC1	MRC1_8		0.13289	1.37565	97.3437	10.0111	0.838851	2.91579	3312.48	1091.63	207314	9385.54	0.0747031	0.347588	2.6045	4.10919	131.842	5.66666	102.995	3.94249	349.927	35.73	544.435	12.0405	269.909	5.67949	2.1523	0.374277	-6.43479e-06	6.14417e-07	2098.12	45.8871	2612.92	57.2383	198.104	5.19487	593.095	14.9226	81.0561	3.12721	15.6407	0.700205	68.0518	2.18007	9.01269	0.45142	48.0805	2.12018	9.53162
MRC1	MRC1_9		-0.922366	1.17479	94.054	9.67124	1.46491	3.03548	1658.02	1008.49	198056	7852.53	0.0865974	0.398481	3.97753	4.57066	126.121	4.92104	102.695	3.25521	270.076	36.1578	549.699	13.1718	262.939	7.65798	2.10943	0.361069	-4.00428e-08	1.35891e-09	2065.85	55.9947	2571.3	70.92	196.957	5.20814	586.529	18.8706	80.5726	2.71984	15.0419	0.715609	68.0307	3.48757	8.57999	0.358692	46.0468	1.95302	9.55593
MRC1	MRC1_10		-0.991244	1.03113	100.194	10.4414	3.12607	3.24864	3017.18	933.586	198805	8674.56	0.166118	0.337591	-0.519766	2.64027	130.048	4.53458	101.486	3.86773	376.019	42.7565	547.184	11.7072	262.854	6.80358	1.80902	0.405174	-0.00168281	0.000188745	2053.68	32.8371	2565.17	58.0796	198.652	5.61331	594.355	14.9487	81.4417	3.12351	15.2855	0.654152	70.5771	2.96225	8.77062	0.392372	47.7905	1.43247	9.56787
MRC1	MRC1_11		-0.125125	1.30517	129.556	13.1031	24.9141	4.59207	3215.13	1156.38	204003	7336.05	0.448757	0.392908	-0.955977	3.12424	127.88	5.0831	105.72	4.72004	350.489	39.1552	549.295	12.4498	262.608	7.379	2.10269	0.360919	1.40265e-07	4.0938e-09	2055.92	44.4442	2555.57	51.8194	194.357	4.53794	586.267	13.8363	81.4086	3.29492	15.2282	0.877139	68.0617	3.39631	8.41592	0.383297	46.4366	1.63968	9.7333
MRC1	MRC1_12		-0.26985	1.12604	92.09	7.09417	-0.428007	2.34242	3520.7	1079.33	199281	8549.28	0.329525	0.347748	1.93228	4.00679	129.177	5.02627	101.368	3.74526	316.132	43.6859	546.958	11.8898	263.646	8.12493	1.87992	0.350229	-5.27527e-07	1.87484e-08	2024.46	48.8432	2547.22	59.8048	194.722	5.02488	591.799	15.4549	80.3276	3.44967	14.8138	0.536331	67.0221	3.02648	8.48116	0.369593	46.6468	2.183	9.32338
MRC1	MRC1_13		0.320798	1.4474	97.6223	9.5721	0.655822	2.08297	2752.05	1007.51	191927	7968.79	0.493738	0.329833	4.82787	4.84688	121.452	4.60469	101.743	3.52846	315.36	32.8896	544.985	13.652	262.26	7.659	1.58136	0.291318	1.28074e-07	1.11251e-08	2048.79	50.0306	2538.35	53.2015	194.105	4.39892	587.254	17.6063	79.8755	3.8214	15.5589	0.578784	71.2984	2.38892	8.68069	0.348252	47.7742	1.71797	9.56068
MRC1	MRC1_14		0.148814	1.25893	92.1417	10.9995	-0.802304	2.37224	3136.26	1130.52	203885	7486.38	0.243771	0.397178	0.905053	3.51733	130.311	4.58676	103.923	4.0378	354.465	49.2648	550.849	11.9503	266.486	6.88385	2.02805	0.404958	-7.50774e-06	2.26716e-07	2086.56	40.9891	2589.2	54.3554	199.61	5.11618	597.198	15.0409	79.343	2.29425	15.3788	0.746603	70.8225	2.85219	8.66049	0.342052	48.8036	1.72609	9.80673
MRC1	MRC1_15		0.947789	1.07162	93.4717	7.88794	1.02616	2.56795	2984.27	1182.45	191840	6626.68	0.541128	0.409566	-0.939001	3.30757	126.356	4.29225	100.163	3.24961	326.271	43.2478	549.556	14.7582	265	6.4956	1.98393	0.344541	-4.91779e-15	1.41702e-16	2055.05	42.1541	2545.16	55.9045	193.808	5.36254	584.579	14.7748	79.0966	3.32292	15.5324	0.803068	69.6041	2.83168	8.37866	0.365968	46.8572	1.95251	9.64998
MRC1	MRC1_16		-0.540842	1.0504	95.7711	10.9488	1.15318	2.62925	3034.04	1025.31	200939	6851.25	0.231132	0.376872	3.20996	3.79894	131.581	4.36959	106.115	3.79084	340.569	38.4127	551.904	13.0875	275.611	5.84755	2.09701	0.295283	0.0308262	0.03423	2137.59	43.4117	2592.15	56.8895	198.438	5.15825	601.565	14.1635	79.1645	2.38919	14.5858	0.535839	69.3693	2.67839	8.74221	0.375736	46.6992	1.95708	9.68173
MRC1	MRC1_17		0.0801475	0.950822	100.409	8.20484	2.31516	2.64751	3926.77	985.084	196884	6349.28	-0.120628	0.351203	1.75448	3.78277	127.775	4.84485	101.403	3.03367	356.033	40.6959	549.58	13.2494	266.056	4.86719	2.07659	0.392034	-0.00393456	0.000487733	2070.21	40.2413	2585.07	52.533	193.355	4.35224	589.884	12.0688	80.1286	2.92142	14.6963	0.649099	67.2504	3.71118	8.55327	0.316724	46.9755	1.60678	9.25267
MRC1	MRC1_18		-0.178841	1.08998	95.7182	6.73849	-0.745446	1.95528	3276.72	1084.02	190703	8339.35	0.06481	0.283913	1.11242	3.73042	126.485	4.60682	100.702	3.72273	329.867	33.411	541.429	13.4903	262.504	7.22645	2.23706	0.399827	5.03096e-06	1.35454e-07	2049.79	41.6833	2523.14	58.2266	192.112	4.77535	585.032	15.7899	78.9688	3.71226	14.3943	0.769244	66.8374	2.88454	8.55319	0.281325	45.2029	1.94375	9.20629
MRC1	MRC1_19		1.15522	1.33456	105.597	9.34501	1.14047	2.1909	3094.7	1121.73	192067	6419.8	0.314055	0.369671	4.0872	4.23036	129.392	4.44563	103.738	3.28076	310.944	46.7265	558.07	12.7873	273.092	6.87898	2.09381	0.358932	0.000316632	2.92695e-05	2096.53	43.6698	2572.65	52.613	194.913	3.90355	587.853	15.8256	79.73	3.36246	15.2995	0.785573	69.7692	3.06662	8.40559	0.442209	47.1353	1.78926	9.42619
MRC1	MRC1_20		0.757196	1.06741	96.3094	10.8648	0.352207	2.82791	3193.46	1039.92	193046	5716.68	0.0172928	0.346099	1.17099	4.22994	126.732	4.00771	100.639	3.2983	299.359	43.9162	540.127	13.2808	256.274	6.76283	1.97937	0.375586	-0.00163106	0.000178312	2021.03	44.1941	2530.49	59.4187	191.513	4.93594	576.166	12.329	73.8153	2.59085	14.4783	0.658883	64.2427	2.31764	8.20753	0.403436	45.4099	1.51482	9.24235
MRC1	MRC1_21		-0.0590439	1.2618	135.569	10.8877	25.8858	5.7017	4571.8	1006	193887	8662.04	0.114944	0.369713	0.265874	3.36525	128.3	4.75523	108.286	4.14482	424.689	54.739	557.874	13.563	263.682	7.47018	1.58745	0.329533	3.08889e-05	1.04668e-06	2052.62	50.7994	2550.09	64.7051	195.035	4.71518	587.025	15.8909	77.7863	3.24161	15.0368	0.568422	67.3336	2.73995	8.79404	0.362162	45.5529	1.95012	9.59598
MRC1	MRC1_22		-0.157872	1.20981	90.3457	8.8133	-0.402726	2.41126	3178.75	992.417	195554	8081.19	0.118801	0.25226	0.625945	4.10871	130.105	4.70961	103.22	3.23057	327.076	44.3785	556.679	14.915	264.366	7.22663	2.08082	0.466947	0.0324654	0.0360378	2092.06	53.492	2575.58	53.1772	196.662	4.6063	591.841	18.0736	78.7428	3.40444	14.7701	0.549321	71.0119	3.28376	8.59166	0.265245	47.6438	1.6579	9.2367
MRC1	MRC1_23		-0.576927	1.07498	94.9998	9.72368	0.601099	2.37859	3931.23	1008.72	186808	5753.62	0.262839	0.320248	-1.69139	3.59133	129.264	4.13256	102.901	2.95972	337.278	33.0112	550.449	13.6185	267.434	6.80846	2.21362	0.382383	-4.86257e-07	4.58628e-08	2073.88	48.9307	2540.83	52.9002	191.097	3.86976	586.88	12.2398	75.6805	3.04076	14.9712	0.635268	68.765	2.57804	8.47986	0.402848	45.7984	2.22991	9.44169
MRC1	MRC1_24		-0.0382268	1.27845	96.7711	9.45829	0.551359	2.13515	2577.86	1055.18	187706	6760.72	0.24131	0.312163	1.60918	4.46414	123.485	5.10092	102.795	3.35558	360.2	41.2424	542.567	10.95	263.56	5.33699	1.72336	0.385138	-0.00224094	0.000122375	2079.87	46.6891	2565.04	54.3397	192.57	4.20189	579.801	15.8975	74.8778	2.84121	14.7474	0.674691	67.4359	2.74025	8.65902	0.384148	46.6989	1.86537	9.41585
NIST612	NIST612_1		175.637	14.5319	296.969	35.3094	51349	1515.19	1.55698e+06	54106.9	457.198	336.076	185.84	10.8171	190.679	46.7734	184.49	11.8696	177.212	9.50232	223.972	83.7463	366.412	15.1853	179.811	7.34185	177.872	9.3342	176.887	6.94811	167.093	6.44731	180.349	7.08618	176.431	7.06022	164.098	7.29316	177.311	10.7567	168.52	7.25363	171.442	11.0453	173.735	7.19585	163.805	6.95626	174.944
NIST612	NIST612_2		182.288	15.0366	321.421	38.6573	50508.4	1335.15	1.53296e+06	40313.8	331.703	260.059	184.464	11.9852	219.118	43.944	180.809	8.96342	180.808	7.18943	254.193	61.2751	352.868	12.3689	169.489	7.18676	173.656	8.54099	178.465	8.40997	163.92	4.98016	174.528	6.31428	170.87	5.15633	156.846	9.03916	169.945	8.1014	160.988	5.92592	172.266	6.40525	168.823	5.68937	158.002	5.67699	172.444
NIST612	NIST612_3		182.398	12.7162	289.573	38.0948	51637.2	1741.52	1.56751e+06	58397.4	42.8036	321.13	185.607	11.1271	176.009	53.9632	181.34	10.6576	180.295	11.7362	245.241	97.5481	366.81	15.1769	178.293	8.25454	177.579	9.86297	184.798	8.915	167.296	7.87861	171.826	6.65254	177.382	7.08782	166.856	9.11376	172.488	8.70517	158.943	7.72738	166.438	10.8416	172.255	5.86259	161.432	7.91401	175.164
NIST612	NIST612_4		176.892	13.5502	290.352	32.3547	51099.7	1925.15	1.52035e+06	53634.2	201.184	366.921	181.422	9.792	205.067	39.8049	177.788	10.9621	181.992	9.80969	220.322	83.6141	352.998	15.8029	174.19	6.98007	171.494	10.8214	175.533	10.9235	167.099	6.88921	176.783	7.51684	172.914	7.12282	154.471	9.74606	164.427	9.90149	161.878	7.07399	163.149	9.86697	172.561	6.16939	160.739	7.96358	172.935
NIST612	NIST612_5		191.104	13.2011	285.24	32.5721	50371.3	1425.47	1.54591e+06	46439	97.6724	370.708	177.667	9.15656	196.318	40.6622	169.523	10.4187	181.023	9.26956	217.844	69.7183	356.929	12.1624	172.424	6.33745	173.183	10.1127	178.391	6.80204	161.721	5.34146	173.185	5.27182	169.509	5.14914	159.326	8.24209	166.912	9.71959	159.986	5.07729	167.018	8.07538	167.71	4.16393	159.071	7.41688	171.89
NIST612	NIST612_6		167.624	12.8547	307.999	38.6511	51464.3	2165.26	1.52052e+06	57294.1	132.506	318.68	179.433	10.3639	189.396	46.1749	172.208	10.2235	174.451	9.4069	233.634	89.936	360.738	13.6558	185.311	8.92854	170.781	9.2961	181.973	10.0804	168.477	7.73395	175.429	6.38289	176.658	5.95874	172.619	12.0956	176.054	10.5327	165.527	7.22768	163.877	10.7633	169.967	7.07238	171.924	9.12597	177.709
NIST612	NIST612_7		177.682	14.5134	307.289	35.3788	50418.7	1614.03	1.55779e+06	55263	302.534	300.765	183.978	11.9235	177.042	40.4215	173.586	9.9768	169.895	10.0293	202.042	73.8385	360.214	16.5093	170.722	7.0588	175.911	8.52023	176.71	7.93953	161.084	5.35537	177.649	7.17466	172.042	7.13141	168.243	11.186	173.364	11.8266	157.572	4.92617	163.318	9.74662	169.342	6.22758	157.361	8.71606	171.993
NIST612	NIST612_8		182.202	13.4697	339.182	37.106	50222.6	1516.31	1.50627e+06	48251.9	308.81	323.149	187.174	10.2121	227.96	48.5477	178.897	9.36705	173.716	9.4493	252.984	80.3433	361.247	11.3473	171.096	6.26265	171.203	8.84688	180.658	9.29891	165.908	5.14723	174.386	5.95371	171.757	4.72873	163.2	6.99397	170.312	11.668	163.168	7.10816	172.107	10.3544	170.529	6.52938	161.93	7.32545	173.915
NIST612	NIST612_9		189.424	15.8813	319.677	33.6348	52613.2	1976.76	1.58889e+06	54592.3	-23.0306	222.7	188.443	8.93327	221.402	51.8532	186.126	11.2911	178.44	11.526	202.499	80.7448	359.038	13.5525	181.134	8.55964	179.793	9.73304	182.819	7.4368	166.3	7.32037	176.88	6.97868	176.759	5.76305	164.738	7.99371	182.588	10.3792	163.815	7.07331	170.218	8.89599	178.126	6.41227	162.431	6.45202	174.836
NIST612	NIST612_10		192.541	12.303	318.916	28.7026	52305.6	1586.67	1.56817e+06	49868.1	257.088	369.77	185.21	10.9801	230.019	47.9609	179.102	12.8746	181.03	9.60213	340.075	95.1013	365.391	12.4378	180.071	6.8209	174.116	9.62323	179.112	6.73368	166.132	6.25315	182.427	5.99978	176.865	5.57755	171.111	10.8939	179.605	11.0005	168.522	5.86995	172.95	7.97954	175.562	5.42513	166.974	7.7611	179.231
NIST612	NIST612_11		192.897	14.1916	322.025	34.2162	52213	2145.94	1.54205e+06	64020	173.194	322.484	179.741	9.47961	226.536	56.4488	177.934	7.79772	183.186	12.5141	273.814	97.1463	363.157	15.9045	180.036	8.42851	178.012	8.89455	175.43	8.53359	165.231	7.70168	180.405	8.18679	176.979	6.85563	161.547	10.6922	177.56	10.6999	166.074	7.39455	176.126	10.3031	175.656	7.89109	166.465	8.27157	180.228
NIST612	NIST612_12		184.147	13.9508	303.708	32.5534	50940.3	1528.97	1.52573e+06	44198.8	388.14	279.186	176.941	8.69849	192.569	44.055	181.08	12.097	174.133	9.86883	221.399	73.2431	357.865	12.4052	176.851	8.05372	171.447	7.77534	174.625	6.76639	165.159	6.0088	175.997	6.41113	172.471	5.6475	168.201	9.32691	171.779	8.82824	167.283	5.86876	180.958	8.11451	173.278	4.65229	167.664	7.97607	178.695
NIST612	NIST612_13		175.814	12.2314	312.86	33.3672	50630.9	1589.08	1.50881e+06	36620.9	212.981	302.699	183.36	11.4534	175.141	42.9863	169.469	7.79047	172.934	8.31577	242.396	83.3925	342.442	12.1594	171.06	6.47207	170.747	8.72175	174.491	5.43877	162.181	6.08316	169.574	5.26796	168.948	4.76545	161.21	10.7945	164.715	8.22852	161.332	6.20526	175.257	10.4051	169.632	6.40904	162.856	8.23833	174.004
NIST612	NIST612_14		199.596	14.4162	311.906	40.0844	51084.2	1934.5	1.54734e+06	52224.2	289.204	279.937	187.264	8.73837	229.076	51.4341	183.749	10.7961	173.445	11.1519	223.927	77.7949	359.526	13.321	178.554	8.95997	171.708	9.23587	174.13	7.60796	164.155	6.88585	176.083	6.45606	176.514	6.54699	159.916	8.42988	168.666	9.50909	165.064	6.45519	183.18	11.4872	174.635	6.9206	166.179	8.39694	179.294
NIST612	NIST612_15		202.323	12.9349	345.066	34.4599	51971.5	1786.91	1.56183e+06	49310.2	401.596	410.018	183.628	12.4655	183.253	41.0101	181.854	9.92424	180.278	9.74062	250.024	85.3677	369.671	10.6148	179.908	6.3018	174.275	8.53223	182.817	9.27388	168.187	6.25534	180.423	6.03454	175.17	4.33287	167.999	9.88121	181.594	9.88151	169.777	5.69942	174.441	9.34261	178.191	6.96308	167.632	7.28604	180.873
NIST612	NIST612_16		188.739	15.3787	316.762	39.3268	51354	2338.54	1.53673e+06	64453.8	-133.127	314.956	174.634	11.654	210.5	47.2424	172.155	13.0287	171.829	13.6019	244.852	78.9736	355.698	14.1747	172.406	8.03795	169.116	10.21	175.318	8.41391	165.15	7.21714	172.968	8.3259	169.616	6.94704	157.845	8.85554	176.674	10.263	161.956	7.72194	171.397	9.60373	175.988	8.23138	161.576	8.66665	176.848
NIST612	NIST612_17		191.818	14.6765	329.982	34.1715	52004.3	2114.89	1.5773e+06	64756.9	-0.557147	385.581	179.723	10.7207	222.201	48.8661	175.634	12.3993	179.289	8.6832	115.995	78.0383	367.279	14.7618	176.998	8.42065	177.56	9.80295	188.512	10.3346	170.809	7.399	180.558	8.70187	180.204	8.93111	164.97	11.3786	182.359	9.46645	166.627	7.54971	166.243	8.79113	177.826	6.91974	170.221	6.87606	181.247
NIST612	NIST612_18		188.379	14.2278	315.116	37.5801	51873.8	1711.65	1.54944e+06	52206.9	222.611	283.404	193.843	14.578	228.773	71.216	183.07	10.4788	171.918	10.2309	274.155	86.0922	365.999	11.5529	175.309	6.23067	172.617	8.57716	186.107	8.92547	168.454	6.92902	180.169	6.34362	178.757	5.97755	164.844	9.12967	175.513	10.0492	167.085	7.09942	176.664	10.8953	174.144	4.58825	163.918	6.4603	176.874
NIST612	NIST612_19		178.094	12.7514	346.239	38.8706	51354.4	2059.43	1.52861e+06	57323.1	827.501	401.578	182.748	11.6645	169.354	44.2316	184.519	13.5753	175.938	8.83029	268.332	78.4218	360.138	15.8773	170.974	8.96251	166.488	11.0284	175.735	8.15916	162.67	5.84179	176.476	6.48218	173.831	6.41753	157.367	9.04479	169.518	8.38693	158.232	5.99206	164.702	9.49523	173.204	6.26491	160.39	9.16071	173.449
NIST612	NIST612_20		191.061	13.8984	327.422	39.8519	51673.9	2121.84	1.53496e+06	67896.4	385.328	401.711	179.144	12.1644	208.451	45.2548	173.301	13.5121	184.716	10.6453	254.99	105.565	357.262	14.4808	174.266	9.67831	169.591	9.74273	181.682	8.30689	164.861	7.97286	177.712	8.32141	173.805	7.00221	157.295	8.22343	179.316	10.7565	164.822	7.62376	171.529	12.6914	173.862	8.86696	155.485	8.42378	175.978
NIST612	NIST612_21		182.756	17.2927	316.391	28.7889	51584.4	2190.68	1.55573e+06	61645.1	176.117	337.861	191.452	12.3275	179.32	45.1636	180.844	10.406	175.001	12.9423	219.136	80.241	352.143	10.262	176.698	7.86008	172.85	10.5565	178.118	7.52532	164.951	6.35573	176.809	7.98971	171.812	6.54677	150.537	9.30162	164.721	11.3769	159.039	6.12765	166.011	11.4747	172.628	6.08015	151.865	7.42134	171.59
NIST612	NIST612_22		188.735	16.5332	309.767	30.927	52575.3	1720.06	1.62282e+06	64327.1	208.553	314.545	186.99	12.9002	237.687	45.4546	182.791	12.4086	180.511	10.4708	259.93	81.0493	370.382	14.5839	183.729	8.19066	181.211	10.4119	182.275	9.54584	171.515	7.23228	180.751	6.80395	182.336	7.18607	177.332	9.70496	175.696	9.64464	167.862	6.36942	180.542	8.55227	181.034	8.24277	166.542	7.42596	177.409
NIST612	NIST612_23		178.881	13.1886	274.807	41.3729	52033.7	2056.66	1.51206e+06	56921.5	302.197	320.223	186.554	9.72164	207.125	58.5746	183.245	13.4532	180.469	11.3072	170.278	76.1455	359.652	13.9338	175.877	9.07116	173.333	9.84334	176.84	9.21617	165.914	7.18144	176.046	7.133	176.805	7.17197	165.888	9.39275	176.26	10.6361	164.239	7.0496	177.313	11.4776	174.339	6.65074	166.608	9.31112	180.355
NIST612	NIST612_24		185.275	10.7546	287.248	32.6319	51982.1	1968.86	1.53371e+06	52761.4	434.518	506.6	170.633	12.1686	193.082	45.3667	168.611	10.0995	178.659	9.12159	223.696	87.1487	354.655	15.6057	176.727	8.41009	176.045	7.60096	178.117	11.0417	166.465	6.65094	173.081	5.57117	175.116	6.55991	158.419	9.60091	170.298	10.4082	162.491	7.11418	167.502	9.05985	172.991	7.08916	162.443	7.54012	173.997
NIST612	NIST612_25		183.897	12.7116	320.95	38.3256	50914.8	1986.21	1.50571e+06	56597	-616.024	371.947	185.162	10.2767	235.256	54.8307	182.156	12.4471	173.306	12.2908	302.097	93.0798	349.093	15.2855	170.456	7.76235	169.332	9.04129	178.322	9.27089	156.115	6.27274	170.231	8.13588	171.069	6.04216	155.098	11.478	166.312	11.3257	159.606	6.11344	173.478	9.58694	168.555	5.52168	159.998	8.84002	171.313
NIST612	NIST612_26		192.823	14.5718	326.138	35.3206	51907.5	1618.62	1.57926e+06	46291.5	441.135	294.86	191.591	13.4444	197.268	49.7181	186.872	12.3377	178.973	10.5777	229.57	73.2601	363.771	12.379	177.609	5.76093	179.322	8.57114	184.082	8.55927	168.429	5.67454	176.201	5.76191	175.722	5.65509	167.229	10.0898	168.278	10.1483	164.497	6.28567	169.507	8.52852	177.448	6.47715	164.584	6.7938	178.392
NIST612	NIST612_27		176.824	9.68812	324.051	41.3394	53177.9	2149.09	1.58844e+06	73619.2	216.075	326.692	187.055	10.8865	242.759	49.1799	184.068	11.3257	179.624	11.2666	194.433	66.6024	367.278	13.9846	176.282	8.00058	179.134	10.3066	181.147	9.14149	172.716	8.16589	181.714	6.68673	175.948	7.76889	163.043	10.3044	174.591	10.8752	166.884	6.30129	167.929	9.45151	170.81	7.45043	165.166	8.63327	178.02
NIST612	NIST612_28		176.548	14.3492	306.698	46.6758	50511.3	1471.18	1.51336e+06	50276.7	222.207	340.646	174.433	10.315	155.42	38.2333	169.567	10.589	184.388	9.08224	292.896	100.307	357.323	9.82509	171.655	7.26249	161.494	9.21213	172.189	7.13098	164.576	5.68125	172.918	6.29265	168.816	6.14429	162.095	8.47237	173.326	8.89681	160.676	5.55953	177.644	10.6641	168.241	5.15076	162.131	7.35212	172.767
NIST612	NIST612_29		200.954	15.5031	315.87	37.4412	51533.3	1637.95	1.5521e+06	48252.4	102.9	291.516	194.974	11.9728	212.573	43.3164	182.779	11.8755	177.552	9.08154	257.411	76.5618	363.979	12.7433	177.492	8.13932	179.412	8.1014	181.498	9.21197	167.858	6.95808	180.585	6.21986	174.639	4.96547	171.142	8.65227	174.484	10.4553	167.236	5.85731	170.725	9.06048	175.967	6.41044	163.447	7.14932	179.549
NIST612	NIST612_30		177.151	10.9863	285.635	31.4235	49032.4	1335.24	1.51541e+06	47183	363.967	331.155	172.746	11.5485	204.226	41.1941	169.585	11.3182	171.139	8.18993	234.704	93.4277	357.512	9.43475	175.063	6.63822	174.7	8.86089	176.223	7.49568	161.338	4.56644	172.912	4.88005	169.265	6.26997	161.255	8.30737	172.473	8.22433	157.314	6.35433	161.846	8.88246	168	4.77607	160.469	7.76943	171.239
402-U1614C-21R-1-W-32/38	Sample21_Spot1	Core	1.86866	1.51612	33.6855	5.19334	-0.760884	2.56898	2782.13	1316.45	191965	11571.6	-0.173042	0.26039	-1.70583	3.0302	4.61243	0.855692	1758.22	59.1813	409.787	37.9299	241.783	22.7807	2032.05	91.8003	1.39233	0.402948	-3.69079e-08	1.41111e-09	801.267	79.6507	2330.99	199.465	306.505	23.9718	1365.92	109.045	323.822	17.3349	10.1617	1.03035	330.111	14.037	53.8969	2.53459	312.436	13.3685	63.2624
402-U1614C-21R-1-W-32/38	Sample21_Spot7	Core	2.45333	1.70645	28.4378	5.89123	2.34279	3.34968	1828.99	1133.47	191478	9061.95	0.369307	0.4522	-1.58241	4.66628	10.9409	2.19137	1624.37	58.3432	423.698	55.6754	287.786	25.8928	2112.52	190.451	3.31126	0.591115	-1.41498e-11	4.59226e-13	574.735	45.5631	1574.8	98.2727	213.958	11.3618	975.316	47.0068	251.841	10.8348	10.4974	0.972586	259.484	13.5068	43.2671	2.53041	277.042	17.929	59.6834
402-U1614C-21R-1-W-32/38	Sample21_Spot9	Core	2.81304	1.26021	47.5815	8.01101	8.8974	6.75519	1998.5	1195.22	204550	13047.2	0.12309	0.317358	3.74362	4.36854	3.28675	0.674378	1525.53	67.271	495.199	54.606	254.492	27.2494	2032.34	254.471	2.33594	0.399551	-1.05134e-12	4.72001e-14	661.095	63.2564	1879.14	147.678	251.312	17.9403	1121.61	61.0248	297.521	14.2146	8.91127	0.860937	317.607	26.0827	50.8496	4.79166	306.816	36.7579	60.9836
402-U1614C-21R-1-W-32/38	Sample21_Spot10	Core	1.68561	1.29232	23.3592	5.11237	5.27105	2.94875	999.403	1138.03	203132	13805.3	0.362458	0.453092	0.127456	3.89309	3.59989	0.567006	1578.74	50.4612	291.631	38.205	404.068	20.0312	1650.01	152.447	2.34535	0.48834	-2.99507e-17	8.42934e-19	615.824	30.8068	1739.23	67.6856	240.577	9.12992	1075.15	38.0086	265.451	11.5779	12.5377	0.894985	279.076	16.6522	43.437	3.41912	257.892	22.6277	52.0666
402-U1614C-21R-1-W-32/38	Sample21_Spot12	Rim	-0.400655	3.29978	58.5972	17.1573	8.60597	7.29672	1661.2	2705.22	200965	20472.3	0.681572	0.948478	-6.17763	0.300826	0.429359	0.383647	1612.57	85.4469	484.75	85.2245	145.662	18.682	4189.09	176.812	1.63408	1.09325	-2.73175e-17	2.74171e-18	692.007	90.4196	2201.65	161.678	323.899	23.8636	1556.56	91.8802	470.878	39.209	10.7334	1.45152	549.048	35.8951	96.0756	5.517	599.883	43.6608	122.416
402-U1614C-21R-1-W-32/38	Sample21_Spot12	Core	1.65966	2.08029	48.8013	9.51826	2.10553	5.93583	1088.58	1614.44	199069	12538.1	0.508432	0.469292	7.77563	9.05546	1.75673	0.729086	1376.56	88.7867	482.62	56.5971	241.917	22.5002	2153.84	336.496	2.37213	0.503881	-4.0528e-17	2.84627e-18	769.876	25.0101	2101.59	90.4569	286.439	15.776	1309.3	102.539	327.909	29.0867	9.70552	0.803308	349.459	46.2069	52.6695	6.4755	327.978	50.6205	66.8701
402-U1614C-21R-1-W-32/38	Sample21_Spot12	Core	2.23953	2.16511	82.2206	11.2428	0.243567	4.56806	1199.81	1357.37	192719	10268.7	0.67708	0.524323	3.2706	5.87387	6.65947	1.90358	1106.12	62.6319	607.882	104.156	339.011	11.1825	1066.44	81.2083	3.49379	0.567095	-6.35057e-17	2.45448e-18	739.977	30.9686	1903.12	72.0631	252.231	10.6288	1097.04	38.778	237.063	12.5201	9.61048	0.766378	236.794	14.047	32.9904	1.99126	177.762	10.1198	34.6589
402-U1614C-21R-1-W-32/38	Sample21_Spot14	Rim	-0.281512	7.92971	67.5369	27.4396	10.0075	12.9936	6553.4	6398.42	236167	50312.3	1.73447	2.69243	11.2597	36.8699	0.650612	1.48994	2007.84	159.068	632.626	283.288	111.019	1.45015	6354.22	1673.86	1.41835	0.605263	0.141552	0.283104	588.111	105.339	1962.31	210.824	345.237	93.0136	1703.98	471.176	654.308	225.815	10.4129	1.84343	896.384	356.515	159.393	60.857	994.654	450.611	200.636
402-U1614C-21R-1-W-32/38	Sample21_Spot14	Core	2.43512	1.57979	50.9671	7.96383	1.4401	2.10691	1289.96	1422.3	204821	14247.2	0.248473	0.397594	0.932651	4.39328	0.671413	0.331728	1667.74	68.0022	490.117	61.708	237.573	28.3389	2331.13	329.458	4.11541	0.50618	-6.88512e-16	7.45779e-17	650.533	46.0874	1883.82	104.774	260.616	12.4777	1167.34	50.3761	313.406	23.3247	10.2426	0.981906	332.24	27.1775	53.8327	6.18117	317.605	36.8203	64.9977
402-U1614C-21R-1-W-32/38	Sample21_Spot15	Rim	5.39295	15.3502	1632.1	499.899	1290.6	116.905	7229.64	2355.55	185420	23364.1	1.56088	0.789456	4.27243	20.9897	5.83955	6.915	2001.75	109.904	1795.22	75.5798	163.317	55.0917	30467.7	7137.61	3.82146	4.75604	11.0583	10.2131	1443.91	219.402	5450.99	1856.89	931.693	105.002	5225.68	368.696	2574.13	624.59	40.7465	9.74476	3580.15	253.829	721.785	130.901	5210.71	819.723	1120.84
402-U1614C-21R-1-W-32/38	Sample21_Spot15	Core	1.88039	1.65637	158.994	34.8708	33.105	11.8648	1774.62	1169.52	200501	8171.6	0.363962	0.546581	-0.999165	3.45921	11.161	1.78037	1720.1	58.4335	404.88	60.6413	275.429	28.0168	2957.44	166.282	1.2683	0.331642	0.0820184	0.0684873	725.095	33.2975	1854.76	75.8958	236.908	7.47401	1037.96	33.5913	291.057	14.9676	13.6281	1.11253	348.963	18.7282	61.1748	3.4161	395.288	21.4577	86.8491
402-U1614C-21R-1-W-32/38	Sample21_Spot16	Rim	0.0483813	2.4487	38.0777	16.8914	11.3979	5.70312	3129.23	1123.33	200591	11242.9	0.14077	0.968681	8.58791	8.21032	0.93604	0.47509	1601.64	99.3461	399.34	46.4755	117.628	16.359	5988.15	344.805	0.962155	0.512968	-4.54663e-15	3.75571e-16	677.206	79.4306	2181.89	176.074	337.284	16.251	1680.69	100.82	645.065	66.5566	10.7206	0.906388	812.968	90.3877	141.733	15.4521	911.115	107.718	186.037
402-U1614C-21R-1-W-32/38	Sample21_Spot16	Core	2.87174	1.33878	31.3849	8.32087	-2.63681	4.62825	1663.28	1731.96	195437	11360	0.169366	0.634445	5.79812	8.0696	5.21388	1.34846	1412.2	52.2671	464.583	72.3553	315.81	12.6353	1469.01	157.164	2.33511	0.613989	-1.23458e-14	6.57854e-16	1021.39	54.3134	2649.6	140.525	348.752	17.5249	1488.89	98.5148	316.399	23.3239	11.8019	1.37847	298.452	30.5972	43.1061	2.77094	238.473	18.2043	45.7787
402-U1614C-21R-1-W-32/38	Sample21_Spot19	Core	1.10114	1.31604	141.313	30.0539	31.4216	13.0918	2361.61	1528.57	205719	10630.9	-0.0451291	0.326253	-0.832374	4.25175	7.87082	1.30745	1507.84	53.174	380.753	55.2884	311.729	22.501	1972.3	146.261	3.50159	0.649188	-5.29161e-09	4.6232e-10	599.344	34.976	1731.69	74.4131	236.548	10.5374	1069.87	41.6321	270.414	7.35859	11.3294	0.988255	294.682	11.8686	46.5511	2.69538	279.962	17.6706	56.4758
402-U1614C-21R-1-W-32/38	Sample21_Spot20	Rim	1.35351	1.2719	2964.26	22.3586	2760.99	722.237	11146.8	11299.1	168816	54411.7	3.03711	6.34962	668.985	479.619	8.70412	5.0052	1460.64	12.4171	5593.95	1853.87	101.761	2.52295	15694.1	3248.5	3.85245	1.86323	5.5554	1.13929	393.619	87.9115	1694.39	319.481	370.373	109.18	2349.28	789.501	1079.72	401.498	55.8018	28.9369	1751.06	643.988	363.064	150.127	2522.17	1265.54	525.705
402-U1614C-21R-1-W-32/38	Sample21_Spot20	Core	0.428553	2.66962	1095.16	577.315	1007.61	629.048	8210.66	4023.79	164857	17524.6	3.78442	1.40149	153.002	109.446	6.18343	1.62611	1377.08	29.902	2052.18	1161.4	115.621	15.0491	8838.9	1828.37	1.56675	1.32099	2.07612	0.834545	313.009	8.81064	1239.91	118.725	234.06	27.9682	1321.21	189.055	613.516	147.017	24.8091	6.88145	955.702	170.439	183.527	25.8152	1302.69	252.297	250.706
402-U1614C-21R-1-W-32/38	Sample21_Spot20	Core	2.51899	3.56467	520.643	448.368	404.789	428.339	4888.2	3156	180859	20290.9	2.88151	1.99164	54.7669	76.6057	3.99029	1.88871	1445.3	79.6602	955.739	771.812	134.845	17.3165	6964.54	1501.4	1.21877	0.358642	1.00729	0.930564	332.988	25.4303	1173	36.3629	213.433	17.9562	1134.88	109.562	480.108	90.4549	16.9798	4.53409	725.235	141.986	140.921	27.7567	952.407	229.383	191.919
402-U1614C-21R-1-W-32/38	Sample21_Spot20	Core	2.04618	2.58906	66.6116	42.9311	10.4945	11.3959	2471.43	1134.52	196026	17878.3	0.742816	1.31137	-4.30307	4.69191	2.89123	1.10643	1537.11	66.9679	312.039	68.0126	178.253	17.4067	4373.54	778.207	2.04912	0.857944	0.0737341	0.0983316	400.36	31.2287	1230.07	79.5755	198.044	9.06064	987.701	61.9928	348.094	38.4316	10.2439	1.50516	467.226	60.7872	87.7201	12.1248	569.466	85.4156	119.608
402-U1614C-21R-1-W-32/38	Sample21_Spot20	Core	1.91533	1.68525	34.1637	12.0579	2.29618	4.98545	2849.13	2572.23	187244	14076.1	0.161965	0.650094	4.92045	9.73364	5.11046	1.47893	1406.65	108.206	389.243	103.151	327.135	23.0652	2113.24	198.013	2.87567	1.04365	1.88745e-08	1.33373e-09	627.073	30.9455	1691.42	60.4305	238.535	13.0354	1093.01	71.9837	276.621	21.8197	11.8299	1.74783	287.133	19.8854	43.9508	4.84018	295.928	31.0447	61.028
402-U1614C-21R-1-W-32/38	Sample21_Spot20	Core	2.48956	2.88916	89.7023	15.7453	1.23494	5.76878	2588.29	1215.5	194024	17151	0.958729	0.879167	8.8567	16.4297	4.98625	1.76675	1229.33	60.1866	621.117	100.573	423.614	17.716	1162.04	55.5639	4.35997	1.2632	2.61396e-08	7.95142e-10	821.597	44.9691	2161.35	64.4293	286.898	11.3855	1256.88	41.5935	254.893	9.97949	15.6346	1.15956	246.66	16.8007	35.1615	2.19539	192.221	8.61296	37.4988
402-U1614C-21R-1-W-32/38	Sample21_Spot22	Rim	2.27546	6.82963	46.3413	9.48979	15.2522	22.227	6491.72	5832.25	217180	40532.7	-0.68836	1.20595	-9.85259	0.0922858	1.837	1.3361	1123.45	216.647	183.375	104.905	118.861	10.1674	6128.54	696.635	12.1981	8.5481	1.5365e-07	1.14791e-08	488.176	100.568	1881.77	432.544	235.674	32.0969	1268.07	73.1061	467.426	69.331	9.34542	0.694925	684.756	16.3482	145.124	9.32087	915.91	100.854	196.4
402-U1614C-21R-1-W-32/38	Sample21_Spot22	Rim	-0.769539	2.23284	45.1853	21.9562	124.392	139.003	2610.55	1705.55	227694	42509.2	-0.0955268	0.830523	2.41853	11.6841	1.23545	1.0572	1292.81	57.0775	366.654	99.7031	162.551	21.082	4096.07	512.296	259.993	505.518	0.13224	0.134712	535.389	39.6552	1596.38	95.7655	238.25	11.8815	1165.2	70.4951	377.607	24.9219	9.45429	0.769652	457.07	44.5242	83.0918	10.8314	569.181	60.3168	119.299
402-U1614C-21R-1-W-32/38	Sample21_Spot22	Core	2.65398	1.33355	53.4954	18.0895	107.229	61.2235	2036.69	2206.86	186317	16701.6	0.127932	0.671191	-2.55749	7.35984	2.133	1.48548	1378.8	137.109	379.787	98.0573	284.891	23.1772	2381.97	280.849	6.09811	1.78599	0.123257	0.246513	716.389	53.7472	2146.16	174.782	287.52	18.84	1280.38	102.212	317.79	33.8915	14.4036	2.60714	351.665	38.5816	57.2319	5.13041	328.853	36.2495	67.8756
402-U1614C-21R-1-W-32/38	Sample21_Spot23	Core	-2.02291	2.40348	38.1445	16.8063	14.3912	22.4097	11306.1	4364.08	203262	14852.5	0.287143	0.848933	-2.43454	8.51096	4.87599	1.88633	1381.04	104.858	378.64	193.902	381.022	17.473	2064.63	138.455	6.29499	1.40547	0.0688089	0.137617	860.082	39.0865	2461.17	176.81	334.754	28.3561	1402.18	111.277	337.366	31.1596	16.5671	1.64385	323.367	31.6176	53.8906	3.9973	311.069	22.0886	65.078
402-U1614C-21R-1-W-32/38	Sample21_Spot24	Core	0.563882	1.95951	41.501	10.1419	36.698	27.8767	29527.4	6875.43	199022	9583.02	0.466948	0.683879	-2.11745	5.44574	4.77411	1.35421	1298.85	48.2111	466.814	138.478	403.187	19.3757	1832.87	88.4948	7.90139	1.08496	4.05029e-07	2.30961e-08	854.951	34.1262	2338.42	126.897	310.893	15.3654	1386.56	63.4129	312.973	20.1947	17.1144	1.23355	309.539	18.3515	47.149	2.74256	285.622	20.7596	55.1546
402-U1614C-21R-1-W-32/38	Sample21_Spot23	Rim	-0.392417	2.7886	103.36	72.7867	26.3	24.7181	1984.9	3612.19	225741	18052.3	3.04801	3.95496	-2.95313	6.82007	1.26713	1.4391	962.641	75.1627	215.824	103.588	132.174	14.6177	5118.81	503.541	3.31631	1.75833	0.425646	0.415784	442.665	99.471	1583.82	322.339	285.699	51.3449	1582.33	135.578	573.633	46.4496	12.8705	0.681756	769.373	99.9074	121.031	15.0497	785.129	73.4514	168.63
402-U1614C-21R-1-W-32/38	Sample21_Spot23	Core	-0.737876	2.08655	20.2717	11.2613	-1.11368	3.37091	998.416	1316.55	199998	14349.4	-0.134959	0.563143	-2.56249	7.78942	6.77524	2.52264	1010.76	41.348	266.952	62.391	278.708	11.2866	1825.09	68.7038	5.86565	5.63025	0.0407085	0.081419	673.702	26.05	1975.07	56.3803	284.486	9.23425	1300.09	59.308	302.858	11.4864	10.7459	1.95728	323.077	19.4442	48.8503	3.567	290.165	14.1753	58.5501
402-U1614C-21R-1-W-32/38	Sample21_Spot23	Core	1.41776	1.84746	18.4976	7.67314	4.07869	6.63942	1741.75	1339.9	197773	8356.98	0.160851	0.604122	-0.177767	5.09656	5.44493	1.53708	1002.52	35.1846	185.504	32.3526	296.916	8.61865	1615.56	44.3332	1.40705	0.758529	0.0540446	0.0734889	665.834	15.8902	1919.71	41.8097	268.466	6.47546	1230.48	26.3067	278.702	10.6527	9.08668	0.728753	286.07	10.8548	42.9835	1.42808	254.447	6.20707	53.9058
402-U1614C-21R-1-W-32/38	Sample21_Spot24	Rim	2.91416	1.35712	35.8135	10.5536	7.94724	5.9415	4360.37	2497.43	205079	26908.8	-0.343975	0.94981	8.6961	30.2769	0.086962	0.530264	1757.52	139.639	275.92	107.513	117.806	7.99809	4126.62	330.78	0.314458	0.3723	1.93719e-06	1.7351e-07	351.227	19.3384	1219.6	124.528	200.113	11.6214	1044.32	73.9782	404.282	14.5148	5.62291	1.92395	560.875	29.0592	104.252	11.1474	671.526	44.6985	134.766
402-U1614C-21R-1-W-32/38	Sample21_Spot24	Core	5.63248	3.72298	76.8929	44.0482	55.0938	75.0069	-521.923	1615.12	203981	21575.4	0.774828	0.944905	18.344	25.1608	5.61147	1.58618	1763.97	183.497	553.164	215.176	221.658	19.2447	1906.92	127.419	0.0694872	0.154519	0.303933	0.398087	300.45	30.3093	913.492	61.2766	130.757	8.41376	641.605	37.8054	187.6	10.0505	4.41548	0.978536	228.688	21.8226	42.3448	3.77464	256.219	24.6427	56.1723
402-U1614C-21R-1-W-32/38	Sample21_Spot24	Core	1.70009	3.20066	29.4982	11.5235	10.5135	9.28159	1776.69	1251.9	201221	10590	-0.436279	0.787538	-1.07764	6.78284	4.86703	0.699293	1478.78	76.3936	395.164	66.4259	320.344	17.9898	1088.76	64.4084	0.161277	0.222085	0.156263	0.153133	347.648	24.0827	956.928	59.9678	134.687	9.28524	596.111	46.3315	141.597	8.7255	4.51098	0.485943	147.684	10.7877	24.1331	1.58264	147.887	11.2827	32.0928
402-U1614C-21R-1-W-32/38	Sample21_Spot24	Core	5.04734	2.79762	31.2616	14.2956	3.9599	4.593	94.6324	2873.3	190574	17824.4	0.682121	0.567434	-2.9898	6.17846	3.89523	1.7672	1469.79	109.299	430.206	133.941	335.45	20.3851	888.102	63.1547	-0.00782311	0.000578797	0.124544	0.157895	349.673	23.6301	958.845	83.6542	133.67	10.9174	583.719	26.2309	128.762	9.90197	4.71167	0.749068	129.556	17.3699	21.3101	2.31358	127.013	11.1561	26.7977
402-U1614C-21R-1-W-32/38	Sample21_Spot26	Rim	-3.55217	3.19293	60.2895	28.8973	-2.67789	6.58145	4356.71	2490.01	209163	32606.7	-0.119489	0.888318	1.82713	9.44639	6.95552	3.5657	1619.41	100.066	464.605	76.3294	123.414	27.2606	4264.05	312.721	2.8733	1.07076	-0.000236695	1.84691e-05	439.096	83.0358	1317.79	168.402	210.8	23.5755	1002.94	84.1335	382.068	40.1264	7.72689	1.67144	478.065	50.7956	92.3557	12.5375	567.532	53.5698	120.173
402-U1614C-21R-1-W-32/38	Sample21_Spot26	Core	1.5487	3.0635	73.1284	14.7634	1.68478	4.87926	1060.42	1339.72	198774	13311.7	-0.0676168	0.768793	6.33987	11.9005	2.34229	1.20157	1290.08	50.9764	477.849	152.385	324.842	23.03	1385.61	133.804	3.29531	1.34215	0.0493452	0.0992658	809.203	23.0695	2073.47	66.2572	274.565	12.3834	1158.36	56.2348	253.324	16.9701	12.5451	1.17726	248.184	20.5835	36.8569	2.24069	206.213	14.0632	40.2701
402-U1614C-21R-1-W-32/38	Sample21_Spot26	Core	5.70434	4.46268	171.337	22.6967	2.63041	6.59514	6096.32	8271.21	202060	18188.5	0.693962	0.818637	8.94474	6.5255	3.90951	1.74655	1037.43	66.2431	839.448	163.112	437.793	18.2216	954.38	40.8741	3.90008	1.71727	0.0507194	0.102054	842.634	40.9616	2165.4	68.9142	285.738	15.4969	1190.4	52.8997	253.381	11.0252	14.8762	1.74787	233.167	15.7035	32.5006	1.48957	168.973	10.4679	33.3827
402-U1614C-21R-1-W-32/38	Sample21_Spot27	Core	1.90914	3.91665	27.9367	15.2389	-1.3923	4.17314	1844.58	1515.85	186197	18844.9	0.238441	0.819902	3.0768	11.1529	0.656987	0.593107	1289.75	97.1485	229.809	72.4282	189.053	16.3326	2852.4	222.385	0.273288	0.245105	0.0595588	0.118689	245.942	22.0136	846.84	60.9624	136.341	10.5626	728.791	38.1919	271.364	22.3106	4.99031	0.588874	386.787	30.1716	71.5359	6.64515	441.756	52.0884	94.0415
402-U1614C-21R-1-W-32/38	Sample21_Spot27	Core	1.52969	2.19986	22.1669	7.47597	2.61651	5.3648	1786.96	1410.32	197342	8647.2	0.322925	0.654376	3.86706	6.60478	0.767018	0.52603	1463.03	51.9838	375.133	66.1946	387.421	10.2566	2786.37	76.4851	0.865952	0.220215	0.120321	0.116135	577.304	21.3281	1689.51	48.7343	251.5	7.98779	1207.1	39.2334	357.02	12.619	6.89785	0.578114	464.057	17.7345	79.0987	2.39578	511.449	12.6785	107.397
402-U1614C-21R-1-W-32/38	Sample21_Spot28	Rim	1.80248	2.88352	19.2827	8.63687	9.35636	12.7523	1992.18	2057.16	205366	12390.4	-0.144386	0.509567	3.16285	7.61894	0.451567	0.481655	1456.11	105.338	232.473	52.0382	128.072	16.0675	4808.99	413.748	2.01167	0.678227	0.32895	0.339775	829.853	167.536	2507.63	403.744	377.66	50.9507	1834.49	219.387	566.979	44.8028	12.0369	2.07637	651.9	69.2265	118.562	12.6429	755.832	98.4372	144.034
402-U1614C-21R-1-W-32/38	Sample21_Spot28	Core	0.490649	1.6408	15.7571	4.10516	23.1312	24.5379	614.528	1067.32	191099	8093.76	0.287468	0.506908	5.20682	5.87709	0.39833	0.298814	1608.2	53.561	225.848	40.8888	283.253	13.0587	2254.01	83.0268	1.67832	0.355517	0.0875354	0.065991	889.938	51.1069	2454.41	147.345	332.259	19.3537	1463.76	66.9665	338.282	14.4012	10.1553	0.600994	340.128	15.6327	53.9185	2.32774	327.529	13.8922	68.3555
402-U1614C-21R-1-W-32/38	Sample21_Spot30	Rim	1.95617	3.98795	24.1766	5.01883	6.72519	7.11366	1674.61	3326.94	189939	12108.1	0.293316	1.0618	-3.74501	5.46557	1.2177	0.659635	1644.51	134.543	438.729	96.7303	133.28	22.6042	4521.39	658.85	2.42061	0.887409	0.000534991	4.13174e-05	526.123	67.0225	1806.04	171.063	266.675	26.9752	1334.35	131.252	452.578	66.2057	9.36612	0.907533	589.73	60.6858	108.949	14.2249	682.029	109.269	135.686
402-U1614C-21R-1-W-32/38	Sample21_Spot30	Core	4.47929	1.83567	37.0071	6.54752	72.4043	63.3768	575.494	1022.67	200737	7204.48	0.627173	0.539165	-2.72861	3.10698	2.56202	0.697362	1496	40.2132	446.948	53.9172	308.013	14.1584	1749.08	104.794	4.98091	0.791994	0.0766465	0.0756697	760.619	23.1801	2080.08	62.7648	283.69	9.69389	1299.39	48.7286	315.999	12.7117	9.23627	0.512396	315.147	13.4781	45.798	2.06065	267.156	14.5838	52.2989
402-U1614C-21R-1-W-32/38	Sample21_Spot34	Rim	0.242846	3.18451	31.575	22.1218	1.01005	5.51189	2036.81	2071.28	189099	12588.9	0.652257	1.03439	1.50879	7.66656	0.127423	0.597092	1575.89	44.2505	344.349	153.293	115.106	18.2365	3932.39	159.719	1.02356	0.784281	0.0544922	0.108984	621.237	108.521	1860.67	207.236	293.76	35.9163	1380.54	163.752	431.03	45.0126	10.695	2.0195	570.936	63.7396	93.7725	9.48575	573.079	55.2325	121.925
402-U1614C-21R-1-W-32/38	Sample21_Spot34	Core	1.60668	1.34399	45.4909	7.35681	-2.40499	2.58238	1343.16	1145.37	205994	8357.73	0.30129	0.471444	2.07003	4.20689	5.17465	1.11224	1246.71	51.5964	553.639	57.1774	293.399	19.4965	1591.09	211.377	3.28557	0.627809	2.56536e-08	6.86965e-10	934.749	40.2442	2520.03	132.492	329.404	17.3364	1437.05	79.9872	320.012	25.66	11.8162	0.559203	311.498	25.7497	44.752	4.29684	256.847	27.9492	52.0521
402-U1614C-21R-1-W-32/38	Sample21_Spot35	Rim	2.54868	2.18868	42.1685	9.91524	1.86615	2.33912	776.295	1682.23	191505	9009.99	-0.307737	0.536538	-0.127895	4.2932	2.15712	0.867337	1460.41	46.3416	424.163	60.912	229.139	31.5481	2944.18	307.379	4.14137	0.848332	-7.46014e-09	3.99848e-10	769.38	100.715	2097.67	235.717	293.136	26.88	1333.04	112.718	346.097	14.1151	12.9171	1.63663	396.31	26.8964	63.4064	5.20107	387.974	38.3758	80.6528
402-U1614C-21R-1-W-32/38	Sample21_Spot35	Core	124.452	18.8927	788.469	90.0358	3182	602.593	16842	6374.1	187440	11357.2	0.804687	0.467932	234.315	47.2856	9.45556	2.53374	1183.69	49.1228	3603.19	490.122	469.188	20.1437	896.675	53.8948	13.6794	3.25756	2.13685	0.627222	1015.48	40.7289	2504.13	65.6075	324.486	16.3156	1322.41	53.8833	252.569	10.1632	16.4887	1.22767	235.947	17.485	30.0179	1.64143	163.894	6.90645	31.2788
402-U1614C-21R-1-W-32/38	Sample21_Spot36	Core	1.27663	1.35252	33.0315	5.68255	-1.77908	2.29737	1574.56	915.355	201097	7570.78	0.197642	0.34966	3.17303	4.47381	3.075	0.602792	1510.02	55.4735	377.157	45.5342	275.136	29.0829	1789.04	222.852	2.48846	0.407007	8.14106e-09	8.21773e-10	619.51	44.5277	1726.96	102.45	235.459	12.173	1100.44	41.5881	271.117	12.613	7.49185	0.565818	294.071	18.6829	44.1045	3.36263	266.149	25.6388	53.3131
402-U1614C-21R-1-W-32/38	Sample21_Spot37	Rim	-0.978202	7.05129	78.6085	60.2564	46.417	47.3618	820.544	4386.27	209113	28305	-0.417875	0.528425	7.81057	14.0902	0.387053	0.963137	1109.05	21.5787	191.718	84.1234	87.1653	13.2885	5721.32	324.541	0.849844	1.20407	0.802286	0.938344	305.759	56.3568	1122.05	181.992	198.931	31.9792	1086.85	190.884	448.024	121.957	14.8847	6.5871	727.967	188.279	127.918	42.4228	856.086	269.293	183.168
402-U1614C-21R-1-W-32/38	Sample21_Spot37	Rim	2.85296	2.77271	14.9372	5.22798	2.50661	4.26756	1576.06	1394.66	218272	23239.3	0.029091	0.510707	1.29651	7.82174	0.568839	0.583454	1391.19	60.1117	194.681	72.7428	111.114	8.18008	4709	364.442	1.26439	0.493882	0.401609	0.33472	416.092	19.0266	1412.41	50.1309	224.374	7.33144	1151.66	38.6619	425.351	32.2787	9.68304	0.672313	549.554	40.7255	102.18	8.09132	646.729	49.2649	135.176
402-U1614C-21R-1-W-32/38	Sample21_Spot37	Core	1.13804	1.90014	23.5426	5.85003	3.79035	3.83024	899.948	1520.29	189301	8619.96	0.201894	0.583286	2.00396	5.65343	4.66656	1.30274	1587.87	60.3725	243.597	56.7564	206.615	11.4063	2982.46	122.998	2.13603	0.594963	0.0679119	0.073933	684.868	45.5995	2006.45	108.413	294.948	15.3824	1391.35	73.4223	378.582	17.9195	11.6809	0.738998	424.449	18.4445	67.7246	3.266	423.062	14.2465	88.4802
402-U1614C-21R-1-W-32/38	Sample21_Spot40	Rim	2.25993	2.13261	50.0226	12.269	-0.213603	3.375	390.483	1450.04	190830	13655.2	0.278907	0.51307	0.291629	6.23648	4.19309	1.90522	1306.23	31.8056	491.022	57.673	196.213	25.2981	2198.58	294.533	0.978957	0.396467	9.83279e-07	1.12885e-07	435.391	66.3176	1222.69	143.312	169.974	18.2071	756.299	66.0599	219.661	14.8601	6.36924	0.988067	273.478	20.2445	46.3236	5.37566	295.814	33.1771	60.346
402-U1614C-21R-1-W-32/38	Sample21_Spot40	Core	3.77564	1.72385	79.6785	14.6884	-2.59177	2.51523	1954.76	1340.09	191845	10712	0.166035	0.493368	6.838	8.17209	2.06647	1.05422	1024.98	35.078	626.952	88.2294	348.991	9.4562	874.524	54.0468	2.32957	0.595474	1.90339e-06	6.49809e-08	730.097	17.958	1820.74	50.979	234.553	7.44669	994.259	27.0514	208.986	6.72864	8.27884	0.758627	192.465	6.95407	26.8339	1.47994	151.116	6.85954	29.0433
402-U1614C-21R-1-W-32/38	Sample21_Spot41	Rim	-0.45707	2.53631	132.347	59.9094	534.917	216.088	5308.65	2312.49	187583	11852.1	0.801048	0.697586	40.6609	27.8309	1.89992	1.34017	1705.18	85.8418	702.159	163.844	148.906	12.2737	8389.87	524.405	4.51183	0.800693	0.216696	0.197815	683.325	46.7913	2233.66	147.571	359.516	22.4026	1887.44	136.337	740.814	59.9402	8.9177	1.72253	1024.58	96.0101	190.264	19.919	1249.92	123.609	273.31
402-U1614C-21R-1-W-32/38	Sample21_Spot41	Core	2.96572	3.68504	36.5976	13.7392	13.1313	9.03537	1468.72	2566.88	196560	17294.7	0.573882	1.20524	15.876	22.1628	2.64816	1.20386	1518.34	67.4869	438.756	114.207	258.635	17.2985	2514.34	229.506	5.24902	1.15026	0.050589	0.101119	591.866	45.2468	1615.81	102.644	233.888	14.6208	1125.01	49.179	322.616	14.5911	8.74889	0.799549	361.976	17.9023	58.1959	2.88755	360.592	30.1135	73.3353
402-U1614C-21R-1-W-32/38	Sample21_Spot42	Rim	3.76466	3.02219	33.4125	10.6351	14.05	8.16413	1453.67	1922.05	196994	15493.2	0.155773	0.877352	11.2788	15.3218	2.31729	0.953557	1469.89	68.4813	438.385	89.4048	254.257	16.0119	2476.52	220.299	4.94328	0.926005	2.86849e-05	1.51264e-06	580.38	43.6841	1597.08	101.683	231.939	13.6314	1106.22	57.9533	318.629	18.3934	8.55073	0.556221	359.935	20.0856	57.409	3.66628	353.847	28.2242	72.8109
402-U1614C-21R-1-W-32/38	Sample21_Spot43	Rim	0.264653	1.29369	288.925	141.18	385.214	207.015	2833.7	1438.34	203678	9858.19	0.052181	0.263745	75.135	43.4632	3.07475	0.993618	1563.24	54.8086	1138.09	424.222	152.36	15.566	3706.25	338.619	4.57624	0.833269	0.474707	0.294448	505.701	20.7713	1532.79	45.3714	228.429	7.15625	1121.09	28.6975	375.804	20.383	7.67423	0.630968	463.411	32.3302	81.0699	6.39285	514.365	40.0162	104.985
402-U1614C-21R-1-W-32/38	Sample21_Spot43	Core	1.94164	1.13091	45.4072	11.1813	12.7256	9.46766	374.853	1513.78	201374	10276.6	0.00853499	0.733769	2.40363	9.119	2.66902	0.74984	1434.94	52.7529	428.716	89.0602	256.483	18.2746	2506.01	94.2261	3.68215	0.979729	0.166565	0.121916	574.023	38.316	1588.19	80.7026	230.967	10.8762	1093.9	51.8005	314.598	12.9638	6.74533	0.792891	358.755	15.6823	59.2096	3.03811	364.506	10.3181	75.2576
402-U1614C-21R-1-W-32/38	Sample21_Spot43	Core	2.0109	0.881999	57.0477	13.5253	9.35802	14.0086	676.598	2361.33	211806	17099.8	0.0742751	1.08672	-3.06249	7.21248	2.31793	0.755912	1463.68	55.867	388.856	127.407	292.458	13.9606	2252.56	211.165	4.43624	1.45496	0.113753	0.149141	639.961	29.7788	1717.94	96.8386	244.393	14.8537	1123.82	84.3326	306.178	31.317	8.13683	0.966731	339.455	45.1478	54.8029	7.03461	318.591	46.6497	65.2024
402-U1614C-21R-1-W-32/38	Sample21_Spot44	Core	4.9898	2.34867	50.1188	12.3765	111.863	71.6679	18945.1	3072.29	225274	33887.3	-0.293998	0.435005	-3.91865	6.07388	9.89818	2.10155	1554.89	104.353	547.008	82.7595	224.272	22.0365	2004.36	232.403	3.89385	0.750458	0.000364947	3.6824e-05	566.121	46.0922	1713.71	129.334	232.376	14.3029	1025.54	58.7907	270.786	17.1959	7.57919	0.922406	297.473	25.6342	46.7499	3.43289	289.232	30.7498	57.4095
402-U1614C-21R-1-W-32/38	Sample21_Spot45	Core	0.059022	3.64392	42.1322	13.3288	-1.81402	5.46353	8508.21	2780.49	271398	90045.2	0.266081	0.755044	6.93738	7.77171	5.5149	2.23884	1725.37	209.582	420.137	185.175	152.061	19.729	3087.18	253.82	1.74255	0.7744	-0.00131491	0.000197464	372.258	54.6061	1286.97	142.478	190.097	24.7959	844.549	89.5606	315.763	44.4335	5.65909	0.972518	388.53	31.3616	69.5951	12.8198	439.963	41.559	91.6182
402-U1614C-21R-1-W-32/38		Core	1.79303	2.26324	5698.9	3773.43	6957.22	4964.34	56090.1	17324.4	192783	27461.3	5.22298	3.75685	1421.42	1039.61	15.2676	7.01203	2015.54	333.618	14219.1	11014.3	130.317	11.0333	4792.41	427.596	2.39694	1.60761	17.4811	14.2185	561.735	58.8554	2082.43	252.623	390.258	41.4718	2205.81	274.995	809.856	85.7089	9.00438	1.17391	849.051	95.634	150.21	16.5658	849.219	110.815	154.758
402-U1612A-36R-1-W-34/39	Sample36_Spot3	Rim	-0.187081	2.93386	27.2151	16.035	235.258	454.549	3741.74	1736.64	216561	33886.4	0.653009	0.754694	6.42047	11.8617	1.07746	1.13634	1628.99	88.7197	501.134	120.893	132.828	15.1887	6815.93	576.549	1.08061	0.76769	0.459559	0.32155	404.083	40.1711	1332.88	118.297	210.666	13.3715	1060.77	78.138	439.596	30.7842	8.16315	1.24899	666.867	43.597	130.145	9.30514	957.534	89.653	200.54
402-U1612A-36R-1-W-34/39	Sample36_Spot3	Core	3.7577	1.68772	1037.58	213.513	2279.2	347.016	10342.3	2260.21	192935	10637.5	0.70346	0.735615	666.302	91.905	5.39965	1.69143	1762.27	60.1112	5119.33	776.188	205.421	14.8205	4233.36	271.576	0.719921	0.273421	8.1643	1.46989	431.582	16.8713	1276.41	53.4762	193.063	9.47462	938.589	49.8662	312.533	26.8984	7.37524	0.787656	413.346	28.4154	78.8641	5.86621	544.621	28.8051	118.187
402-U1612A-36R-1-W-34/39	Sample36_Spot3	Core	3.57511	2.64597	109.541	36.4502	158.178	70.7887	2320.34	2092.74	206074	11460.2	0.174816	0.68969	18.3814	19.7375	7.54166	1.36552	1631.86	68.21	746.699	83.3092	270.164	15.3788	3758.76	270.229	0.430754	0.361391	0.800126	0.34149	459.545	28.8386	1327.77	66.0748	194.178	12.6565	907.073	70.4023	281.934	18.2965	8.19749	1.41895	353.58	19.3929	69.6741	4.62225	468.269	29.3965	106.526
402-U1612A-36R-1-W-34/39	Sample36_Spot4	Rim	4.98395	2.98896	2134.57	576.341	4746.51	2043.64	12683.9	4240.4	219784	48161	3.86076	3.18604	1104.95	355.945	5.79521	2.25176	2072.1	256.201	8578.06	3124.67	99.5759	14.4634	9300.62	882.661	1.22652	0.998091	15.9942	3.13679	293.295	16.1683	1097.69	74.9953	190.883	19.0535	1048.53	117.548	548.071	71.0001	11.2291	1.9701	833.377	70.5899	176.998	13.7977	1252.01	94.4423	289.498
402-U1612A-36R-1-W-34/39	Sample36_Spot4	Core	3.93054	2.80942	6861.71	616.367	13464.9	1463.57	47691.8	7693.16	189456	16798.1	5.35676	2.00352	3418.2	333.391	15.6769	3.25305	2812.18	158.179	27078.1	2372.42	121.759	8.17505	8511.43	550.711	1.4291	0.536492	45.4025	4.64171	295.777	20.6296	1038.33	76.0373	184.668	11.6427	1032.56	51.8553	484.612	32.6299	8.59602	0.936691	740.249	58.8389	159.016	9.60511	1132.36	70.9993	252.618
402-U1612A-36R-1-W-34/39	Sample36_Spot4	Core	8.92733	2.35982	7393.78	571.794	15519.9	1291.24	75941.5	7768.71	173847	5729.09	6.96933	1.22731	4014.27	397.905	23.0128	3.56801	2897.26	135.937	29976	2139.64	122.832	4.9517	10028.9	648.323	2.39763	0.672665	54.2858	5.2698	321.653	13.4142	1120.71	42.9911	199.985	9.01843	1111.86	46.2471	564.814	36.8581	10.2984	0.932742	899.053	61.8185	190.998	13.576	1341.21	92.0122	306.229
402-U1612A-36R-1-W-34/39	Sample36_Spot6	Rim	-0.64733	3.39977	28.0766	8.63768	1680.16	3362.55	2259.54	3324.29	218649	29030	0.700207	0.604208	0.368498	12.5634	0.73599	0.798795	1737.19	180.45	336.652	129.298	92.7859	12.4207	7460.93	1257.77	0.583242	0.690004	0.152121	0.19246	269.127	34.6489	1028.07	111.066	169.239	19.3853	926.174	84.0184	435.473	37.5951	5.8274	0.760362	642.621	64.1557	134.571	18.0044	926.063	128.714	202.258
402-U1612A-36R-1-W-34/39	Sample36_Spot6	Core	0.813064	2.06723	20.709	8.37109	58.0526	82.9186	2308.23	2670.44	196709	17496.1	0.0899132	0.706083	6.80072	18.1095	1.92142	0.544871	1603.06	118.985	335.497	92.4816	123.617	10.6388	5403.4	300.299	0.57181	0.400925	0.115126	0.119699	254.364	18.8139	907.721	53.5744	154.625	10.9508	845.524	65.8487	369.149	25.0279	6.78087	1.10802	527.591	28.5668	105.304	6.81189	729.702	43.6092	154.53
402-U1612A-36R-1-W-34/39	Sample36_Spot6	Core	1.01995	3.59077	15.4039	5.83543	16.0291	19.5713	6149.83	1454.96	193737	19385.5	0.655675	0.352536	4.53693	7.93856	1.95063	1.11262	1495.34	59.7496	353.874	112.582	111.797	6.93186	5968.91	384.54	0.94899	0.64528	0.383308	0.25713	249.302	10.274	852.001	57.0109	148.58	7.0019	795.949	33.9347	366.73	26.7774	6.34807	1.25689	569.619	35.1216	104.272	8.21584	751.588	37.3025	162.648
402-U1612A-36R-1-W-34/39	Sample36_Spot7	Core	2.86233	1.98874	31.7397	9.45513	3.37071	4.09427	2528.27	2127.73	218177	17986.8	0.730838	0.899376	4.26975	6.7866	5.41999	1.26532	1620.31	97.3839	386.089	79.8113	274.645	35.1417	2521.65	238.854	5.95282	1.11483	-5.15518e-06	5.68023e-07	599.743	54.5999	1778.57	138.211	251.09	18.1319	1147.82	71.9439	319.228	17.9646	16.0875	1.94475	385.809	27.5021	63.2852	4.80988	385.085	30.096	77.907
402-U1612A-36R-1-W-34/39	Sample36_Spot7	Core	4.16573	3.03722	749.623	459.995	1886.56	1180.31	6515.73	3267.13	214985	15244	0.627828	0.739609	141.124	90.0471	8.33592	1.57967	1719	119.041	3411.84	1812.96	452.745	20.978	1604.39	68.6214	5.01972	0.886074	0.964984	0.648411	734.675	44.5469	1896.52	90.6446	268.567	16.8761	1148.78	61.8228	278.978	18.0411	20.7423	1.9057	274.749	18.7508	43.3094	2.62173	260.405	14.0985	49.0891
402-U1612A-36R-1-W-34/39	Sample36_Spot11	Rim	3.96834	4.55405	49.7973	25.6545	26.6117	22.3023	1768.49	2027.94	195330	21334.5	-0.55078	0.372661	-1.15018	5.75775	0.0580106	0.301724	1455.74	152.414	495.573	127.807	113.162	12.5088	5869.06	915.885	2.9499	1.52792	0.000194975	2.0215e-05	476.191	76.5849	1443.68	140.805	233.404	30.8467	1113.86	92.6323	464.561	40.1536	8.85593	1.08199	650.542	68.6383	123.139	19.5484	845.196	136.799	180.531
402-U1612A-36R-1-W-34/39	Sample36_Spot11	Core	3.74828	1.41429	54.2867	30.7738	45.3586	61.2248	5506.2	2327.38	203829	10385.4	0.467819	0.713566	13.8385	18.0974	0.769956	0.472059	1583.42	61.9527	596.699	260.913	179.144	7.48759	4126.02	284.421	3.95376	1.20383	0.179878	0.172238	1109.28	74.4368	2882.46	191.519	384.565	24.1988	1718.81	102.774	464.886	32.9078	15.4899	1.30912	557.76	40.0751	93.8506	6.01675	594.556	49.4287	124.303
402-U1612A-36R-1-W-34/39	Sample36_Spot13	Rim	4.7901	7.44549	734.834	112.524	1206.98	277.018	42480.8	5122.15	218563	44809.4	1.75883	1.83082	329.257	63.1271	4.06359	2.40969	1725.86	297.401	3465.96	1114	156.031	21.7178	5303.92	751.913	7.64652	1.51937	3.54407	2.13939	807.259	114.688	2243.76	310.443	326.862	41.5339	1494.13	267.924	462.184	80.7004	12.4542	2.28817	639.498	89.2288	118.985	17.9842	795.397	125.25	166.183
402-U1612A-36R-1-W-34/39	Sample36_Spot13	Rim	6.1323	2.85637	34.0876	21.2634	5.02909	17.3792	6000.56	122.062	174699	15564	4.91843	2.13127	2.09381	12.4807	0.653709	0.666388	1655.48	159.331	259.831	162.426	147.479	20.1695	5265.25	826.735	5173.78	821.776	0.904949	0.364247	634.421	108.879	1834.32	245.493	272.279	26.4259	1262.9	104.7	436.659	73.5363	9.50099	2.59474	609.929	132.062	111.125	14.5105	722.814	130.433	144.408
402-U1612A-36R-1-W-34/39	Sample36_Spot13	Rim	4.49956	5.1245	55.5331	15.2913	43.4952	28.1605	3446.15	2176.24	199086	29165.6	3.25976	1.86559	-1.52198	5.36686	0.688296	0.542534	1628.95	111.944	532.949	140.829	167.071	14.258	4738.22	598.81	5610.8	2532	0.884499	0.407215	729.69	82.3944	2053.09	214.979	285.201	19.7862	1310.15	87.14	441.654	27.9567	11.0258	1.84707	553.268	54.2244	104.662	5.14173	626.153	57.1068	138.793
402-U1612A-36R-1-W-34/39	Sample36_Spot13	Rim	3.20105	2.8759	118.021	35.8496	154.106	54.2497	3660.09	1494.15	193719	16153	2.59678	1.23244	32.5975	18.9687	0.687462	0.417897	1671	78.8788	875.016	194.32	195.861	13.925	4408.3	367.662	3063.61	1730.72	0.932155	0.387619	897.008	72.7248	2470.97	194.324	334.712	23.5096	1514.8	99.0851	458.163	12.0957	13.6105	1.2804	555.153	28.7043	100.368	5.1154	603.989	36.2721	132.179
402-U1612A-36R-1-W-34/39	Sample36_Spot13	Rim	3.34735	2.64186	173.357	28.9257	275.3	61.5536	4253.82	1796.47	196016	12870.3	1.47972	1.49042	72.6013	37.3119	1.18318	0.871115	1706.19	98.47	1126.79	192.652	243.549	23.0717	3776.85	279.557	511.041	382.72	1.12545	0.499222	1127.64	78.1707	2989.08	208.482	400.391	22.0217	1753.46	99.6684	465.733	18.3923	17.1119	1.87059	538.212	23.0105	89.8195	6.57389	550.123	30.3191	114.947
402-U1612A-36R-1-W-34/39	Sample36_Spot13	Core	6.65742	1.95278	49.0137	8.87618	17.8506	10.0338	1466.69	1966.57	208123	9879.4	-0.423122	0.423474	7.46881	7.86626	0.864664	0.570523	1592.85	83.4393	498.827	69.586	332.873	12.6497	2266.7	90.7952	2.74025	0.963367	0.0288207	0.058639	1461.25	55.1754	3686.98	137.884	467.8	16.0633	1979.83	82.5707	425.648	18.7395	19.6338	1.66677	433.221	20.4599	64.4506	3.39946	386.992	13.5795	74.4833
402-U1612A-36R-1-W-34/39	Sample36_Spot15	Rim	4.56431	8.27185	535.882	69.3971	657.434	108.187	-1424.31	8939.85	212289	22738.1	-0.160474	0.00246575	22.0231	36.6625	3.03675	0.723716	1615.21	157.272	1583.3	508.293	192.683	22.2954	4645.98	535.903	2.73197	2.04746	-7.65861e-05	1.10786e-06	419.326	98.3937	1164.34	173.707	178.38	39.8993	929.27	130.665	344.354	39.356	8.15633	1.80605	486.382	16.966	97.3587	11.9363	627.643	24.9077	136.499
402-U1612A-36R-1-W-34/39	Sample36_Spot15	Core	4.80497	1.8673	501.287	31.3394	661.385	44.8117	2707.1	1905.87	196526	6267.08	0.470064	0.380037	19.2679	7.79488	4.59684	1.07893	1326.86	40.477	1678.03	108.157	475.444	19.6343	1029.63	109.605	3.33613	0.520709	0.0491771	0.0538911	1003.83	27.4142	2371.43	61.1969	286.33	7.1934	1199.5	34.4849	232.077	11.5786	13.886	0.713819	215.657	12.2862	30.8825	2.06127	173.726	14.0365	34.2475
402-U1612A-36R-1-W-34/39	Sample36_Spot16	Rim	5.50843	2.53592	50.7404	13.5365	14.9586	22.3751	65295.6	15678.2	176270	21417	0.354	1.15536	-1.09295	7.76869	1.07534	0.677011	1637.73	110.043	495.117	117.584	130.366	10.5723	6795.53	942.398	3.09402	1.06632	0.110505	0.119274	503.301	38.7024	1668.52	139.913	253.757	15.1736	1334.81	122.85	524.742	58.045	10.9083	1.1533	842.213	182.757	157.47	23.0075	1162.37	264.244	226.108
402-U1612A-36R-1-W-34/39	Sample36_Spot16	Rim	3.75127	2.31854	20.547	7.1194	0.342918	5.03467	35045.1	7214.29	151206	12701.5	0.965211	1.0182	3.74329	10.1674	-0.0111789	0.00118053	1516.51	121.558	415.738	99.9514	188.866	19.6858	4307.74	397.769	2.26674	0.689798	-6.61967e-05	6.74622e-06	570.315	49.5506	1698.56	151.285	240.12	26.7759	1126.07	91.8277	375.949	25.565	10.7223	0.809799	517.367	39.1424	92.8148	11.5661	657.23	51.7005	142.565
402-U1612A-36R-1-W-34/39	Sample36_Spot16	Rim	7.7724	1.9497	18.8686	13.2919	-1.22713	5.54546	44161.2	8314.62	144390	18527.5	1.06068	0.915029	0.84655	8.76188	0.585742	0.852998	1474.87	159.482	555.171	116.977	217.166	23.1709	3802.96	519.378	2.40759	0.913241	0.0681976	0.136558	589.893	56.9615	1855.06	182.638	240.913	28.2334	1083.38	141.67	353.967	36.5889	10.9223	1.42095	464.714	66.7292	88.7853	7.11505	618.709	78.0984	121.525
402-U1612A-36R-1-W-34/39	Sample36_Spot16	Rim	7.41754	4.62535	42.4703	15.6703	8.23223	8.32626	49675.3	13402.4	190720	25233.4	0.433174	0.813121	3.7337	10.0446	0.519201	0.778145	1761.75	176.08	512.445	157.383	279.036	36.5483	3812.23	332.627	3.61179	1.57684	-0.00011266	6.91931e-06	712.068	52.2658	2089.95	248.444	260.667	16.4282	1197.87	119.289	366.65	30.5844	13.1903	1.51334	453.955	51.73	89.5568	6.70743	586.849	66.0308	128.448
402-U1612A-36R-1-W-34/39	Sample36_Spot16	Rim	4.87422	3.00188	22.1465	4.60766	-1.25452	3.57047	1721	1626.57	202733	32224.1	-0.00371134	0.541741	9.67077	13.753	0.572004	0.63004	1554.1	154.017	345.192	93.8	116.72	18.6838	5138.2	795.257	2.36355	0.940861	0.000151409	1.869e-05	400.674	44.3516	1267.21	173.402	192.71	26.9611	976.129	115.437	389.426	55.1184	7.28337	1.51926	567.633	80.8806	102.995	16.419	705.205	119.3	158.814
402-U1612A-36R-1-W-34/39	Sample36_Spot16	Core	5.8683	2.72839	45.7409	14.9551	72.4111	50.4681	-257.405	1484.49	187537	12182	-0.166627	0.67164	4.45829	7.95919	0.660531	0.559631	1581.9	66.072	424.472	82.2163	195.603	17.1156	3116.61	379.386	3.04982	0.781522	0.000247009	2.48746e-05	648.232	43.8538	1779.11	121.754	237.032	11.6357	1061.22	58.8309	303.434	30.1434	9.13363	1.36404	380.731	36.5545	65.424	6.83287	425.162	43.881	86.0963
402-U1612A-36R-1-W-34/39	Sample36_Spot17	Core	5.1024	2.39919	25.16	9.57043	2.32069	2.65725	515.565	1666.04	189207	8598.04	-0.029513	0.597998	-2.80601	3.78789	1.51112	0.663582	1566.36	53.5222	479.584	58.4514	318.934	11.4979	1694.02	96.792	4.4547	0.870128	0.000395292	1.58631e-05	920.831	36.6747	2311.54	105.295	289.608	10.681	1228.46	34.5747	267.309	11.9304	11.6715	1.03446	270.135	11.2147	41.3842	2.02706	256.5	16.1328	51.4207
402-U1612A-36R-1-W-34/39	Sample36_Spot18	Rim	-2.81755	9.85994	90.9375	47.1414	175.765	264.296	5087.45	2529.08	201243	25778.1	2.36883	0.599817	261.406	310.961	1.13042	2.43737	1454.99	81.7575	314.037	114.049	109.611	6.76965	5841.44	1325.35	2.26227	1.59631	4.82151	7.2914	303.212	23.4123	920.156	25.8126	170.317	6.39597	851.964	16.7671	400.739	104.193	5.74254	0.0839916	646.916	220.201	125.454	36.2009	861.999	187.383	188.25
402-U1612A-36R-1-W-34/39	Sample36_Spot18	Rim	2.21572	4.56353	35.8927	15.4117	17.8446	16.8456	4174.1	1568.85	200134	24275	1.2093	1.60301	22.0123	34.3147	1.05673	0.598017	1622.06	155.568	442.769	117.474	130.753	15.7332	4420.52	377.908	2.58831	1.01143	0.319486	0.419996	414.445	104.595	1195.47	243.958	179.025	20.8431	928.567	81.5753	341.691	41.47	7.4953	1.65162	507.231	33.0343	94.8693	7.1738	602.547	79.5686	130.772
402-U1612A-36R-1-W-34/39	Sample36_Spot18	Core	5.66164	2.07207	34.9531	6.80726	1.51794	3.07275	2792.59	1500.17	196975	10512.6	-0.24482	0.32854	-0.2499	3.2625	7.07956	1.33625	1685.11	65.2899	480.513	52.1061	314.208	20.7576	1848.71	179.211	2.91133	0.390717	-0.00171153	0.000190872	836.201	32.7371	2162.8	77.4846	279.326	9.77294	1139.97	41.6221	267.041	14.6254	11.8561	0.584357	272.167	16.9879	44.4091	3.71085	277.212	24.9886	55.7633
402-U1612A-36R-1-W-34/39	Sample36_Spot19	Rim	2.80822	1.1209	37.5767	14.9758	5.6427	9.04086	1245.1	3450.26	198154	18839.8	0.324431	1.51413	2.78913	9.39132	1.55018	0.993032	1636.94	85.6031	311.228	110.211	101.397	7.65715	6562.07	1780.01	3.50245	1.80852	0.0821607	0.168822	370.13	7.24394	1142.89	99.1845	176.552	21.1692	942.192	163.523	417.808	88.3689	5.76579	0.499993	622.717	154.069	117.68	27.6118	822.996	273.512	174.45
402-U1612A-36R-1-W-34/39	Sample36_Spot19	Core	8.28984	1.89239	42.062	10.7829	502.111	312.381	6437.5	3958.39	199995	5975.82	0.191394	0.37914	0.124271	3.96188	2.79759	0.59839	1699.93	42.1671	493.704	70.6095	273.588	19.4628	2500.86	175.092	2.21205	0.503726	0.0905809	0.0793962	731.771	38.9113	1849.58	82.4672	245.04	9.40261	1093.11	28.1448	275.554	10.5709	9.78005	0.685736	317.616	16.0311	55.5737	3.66982	346.369	23.1217	71.9225
402-U1612A-36R-1-W-34/39	Sample36_Spot20	Rim	-0.209908	1.39953	154.344	36.6471	253.701	295.481	2739.5	1106.4	224829	19370	0.384759	1.12545	-5.94875	1.70539	1.14311	2.52665	1314.17	64.0843	933.136	941.851	116.185	16.881	7529.4	1938.48	2.98134	0.19431	0.246283	0.492028	349.666	39.4626	1111.26	189.148	188.687	22.3028	1023.89	75.8263	544.31	132.848	9.03543	2.14307	810.641	371.822	146.379	42.3785	1039.41	341.243	223.811
402-U1612A-36R-1-W-34/39	Sample36_Spot20	Core	4.66536	1.47405	28.1552	6.42571	2.08374	2.28604	826.308	842.436	205862	11078.5	-0.0860481	0.387421	3.49969	5.3388	6.61444	0.813061	1542.32	61.1058	388.393	40.2149	295.292	22.8474	2749	360.431	2.38769	0.559148	0.0127447	0.0239862	803.55	35.1965	2113.92	74.3648	277.174	9.20403	1218.43	43.9228	309.688	27.195	11.6492	0.759757	341.272	32.7618	60.5355	7.74236	383.454	48.6259	81.2339
402-U1612A-36R-1-W-34/39	Sample36_Spot21	Core	18.0893	4.91119	10864.6	4773.46	22568.2	9352.74	54996.9	24500.1	183644	12279.8	7.67028	3.78772	4611.92	1769.44	28.3002	10.7051	3294.69	822.996	45172	18807.1	246.48	20.5025	3324.71	361.02	6.75096	1.36965	58.3658	24.3096	587.115	52.6934	1582.43	110.002	223.488	13.9886	1124.05	98.4018	326.206	32.3373	12.4125	0.971432	408.405	40.3627	71.8659	8.22557	484.329	71.8653	99.0543
402-U1612A-36R-1-W-34/39	Sample36_Spot22	Rim	1.8159	3.02556	43.8052	12.131	20.3906	26.5194	724.407	1090.61	211613	22854.5	-0.172893	0.701218	-0.754004	8.67816	2.03486	1.0844	1380.15	70.1434	627.454	310.153	158.344	32.4934	4778.06	1010.38	2.64677	0.834222	0.258859	0.221439	439.313	63.2309	1271.09	201.878	193.355	16.2203	926.17	86.7881	353.582	56.7663	7.17198	0.522857	498.425	135.279	97.0791	29.109	646.766	190.65	148.24
402-U1612A-36R-1-W-34/39	Sample36_Spot22	Core	5.56794	2.04744	33.7661	7.44973	7.67327	7.81496	693.979	1357.22	201429	16723.2	0.078352	0.534016	2.20276	4.91605	5.1693	1.63234	1436.12	85.4645	462.535	99.4372	296.521	25.4853	1855.79	188.463	3.48262	0.66523	0.0859288	0.0908901	690.208	41.9832	1751.08	68.9188	230.338	11.6673	996.244	42.776	229.201	15.091	10.1047	1.07176	238.779	17.3445	40.4995	3.36921	264.818	22.8795	53.3237
402-U1612A-36R-1-W-34/39	Sample36_Spot22	Core	6.08423	2.24456	38.5299	8.00363	3.13886	4.4252	1074.58	2026.97	211791	14314.8	-0.0593613	0.522903	6.48733	7.22563	7.55214	1.58321	1501.06	51.0913	586.486	101.102	406.673	15.4639	1202.1	49.0324	3.09564	0.623458	2.40885e-05	6.91554e-07	890.634	42.956	2227.39	112.536	275.044	11.1567	1105.29	56.569	216.87	12.2328	11.7657	0.946181	208.213	7.97127	30.5534	1.49	185.33	10.599	37.7875
402-U1612A-36R-1-W-34/39	Sample36_Spot23	Rim	1.24315	1.75715	15.5502	7.60622	3.24189	5.26548	4601.93	862.039	200142	10750.5	0.0968869	0.629176	-2.22595	5.91501	1.86849	0.364256	1411.83	73.8026	324.054	76.403	109.678	6.19739	6266.46	503.101	0.29049	0.311456	0.139758	0.196379	308.429	21.0068	1019.56	62.6251	171.109	9.60676	943.441	72.2214	445.741	34.6174	7.87004	0.844574	656.44	68.5158	131	12.2218	896.069	88.6948	201.405
402-U1612A-36R-1-W-34/39	Sample36_Spot23	Core	-0.40245	2.49791	495.867	487.209	12566	4522.64	36831.9	11979.4	173409	10601.1	0.128776	0.490072	107.284	102.427	9.49387	3.46254	1374.95	117.834	2401.1	2127.58	141.342	9.97664	4852.45	295.601	1.95811	0.936928	2.96089	2.81098	334.706	25.2419	1059.22	55.2204	169.9	9.62815	883.957	45.3578	356.417	22.6151	7.14784	0.917526	526.469	42.343	99.481	5.44932	683.425	40.5997	148.849
402-U1612A-36R-1-W-34/39	Sample36_Spot24	Rim	1.15116	2.66752	24.9922	10.3828	2.30427	4.35893	1431.77	1812.33	188419	36080.5	0.204973	1.02028	-7.20905	0.592734	0.266026	0.49677	1508.36	206.26	387.813	92.8094	187.698	11.358	3044.05	669.356	3.44635	2.39847	9.33886e-07	4.65026e-08	267.748	30.4487	844.507	83.2803	137.011	20.131	671.349	111.085	244.003	49.3705	7.40111	0.628634	350.122	63.6575	61.5894	11.3683	418.813	87.7226	87.9697
402-U1612A-36R-1-W-34/39	Sample36_Spot24	Core	3.95453	1.7469	29.8766	5.81116	3.01669	4.00906	1065.09	1226.14	189104	9271.12	0.800954	0.623917	1.58985	4.39039	2.00643	0.645582	1575.32	53.8427	476.655	62.7077	504.928	42.9638	1289.71	109.274	3.39144	0.629782	0.0817105	0.0674333	458.332	30.5914	1273.26	81.0193	180.145	11.4177	802.157	47.2288	192.706	8.4594	18.5357	1.80476	203.02	12.408	30.889	1.91174	188.66	12.2283	36.67
402-U1612A-36R-1-W-34/39	Sample36_Spot25	Rim	-2.40271	3.04184	676.97	309.805	1180.79	646.226	3523.09	1121.53	245459	188339	1.62967	2.43057	37.6131	50.757	2.18274	2.54114	1162.6	282.306	3122.21	1198.86	115.096	16.4687	5755.89	828.129	0.4848	0.494068	-2.9763e-06	4.86386e-07	225.513	62.0925	895.125	159.45	141.354	28.2219	739.201	125.833	369.781	56.5663	7.41981	0.974024	516.278	113.235	111.034	10.6888	801.99	180.896	168.591
402-U1612A-36R-1-W-34/39	Sample36_Spot25	Rim	3.12166	2.5654	111.803	52.2276	211.862	133.614	3582.71	1625.05	217445	27452.3	1.34993	0.720464	2.32844	8.58367	2.4912	1.15919	1493.32	106.017	757.062	293.216	183.546	21.6358	4832.99	293.407	0.733471	0.299503	0.0826781	0.0776094	587.121	76.1264	1881.1	188.723	263.64	26.8389	1178.56	103.469	402.703	21.0523	10.9358	1.4531	547.67	34.482	101.662	6.64353	670.31	39.1927	144.016
402-U1612A-36R-1-W-34/39	Sample36_Spot25	Core	4.14809	2.73903	20.3105	8.49166	16.9011	13.5765	3173.6	2840.09	231944	40661	0.0235866	1.2783	-3.17855	6.96655	8.49561	2.98332	1611.43	132.298	649.748	141.476	323.034	24.0761	3489.55	284.779	1.76796	0.5701	0.164684	0.165511	705.397	48.8502	2084.27	178.217	284.823	20.5204	1263.42	70.0792	341.747	31.2432	12.1512	1.6653	394.708	25.0366	70.6023	4.93623	454.511	39.6328	99.7864
402-U1612A-36R-1-W-34/39	Sample36_Spot26	Rim	-1.80382	2.27147	146.413	98.5028	159.489	163.179	7013.68	5858.69	207657	40466.6	-1.18626	0.805759	14.5594	32.507	0.515823	0.624554	1384.01	193.651	878.313	648.202	110.712	14.7049	6417.35	1363.35	2.05254	1.25756	0.987558	1.08885	418.931	44.6841	1284.14	168.564	221.184	45.7936	1118.21	217.08	511.079	177.885	8.85726	2.24124	758.527	230.212	153.322	51.2417	995.816	345.294	222.346
402-U1612A-36R-1-W-34/39	Sample36_Spot26	Rim	4.39301	2.58866	26.7705	9.94128	2.23214	5.50429	2445.57	1534.47	204078	28402.6	0.366916	0.599707	-6.9988	0.424273	0.780073	0.48049	1462.31	109.208	410.522	125.035	172.594	32.3827	3975.41	399.56	1.88313	0.939971	1.45804e-05	2.06805e-06	677.328	114.099	1855.35	268.581	253.947	31.4931	1170.09	117.301	382.814	19.2767	9.48179	1.38994	496.936	45.2545	90.6059	6.01806	578.534	58.8958	125.968
402-U1612A-36R-1-W-34/39	Sample36_Spot26	Core	4.84146	2.08763	40.36	9.8077	256.378	197.645	5018.72	2842.68	207817	7918.03	0.365802	0.593726	2.29491	6.93282	2.80011	0.694779	1497.37	49.0421	452.99	41.3306	341.349	17.0085	1580.55	155.51	3.53361	0.62338	0.093386	0.115048	986.503	25.7409	2428.63	64.804	309.55	7.15479	1291.96	34.4427	267.769	10.33	11.8172	0.769996	270.17	14.9985	40.3891	2.92619	238.415	17.2292	49.3591
402-U1612A-36R-1-W-34/39	Sample36_Spot27	Rim	5.2292	6.99216	7.70401	8.59389	-0.236706	2.79942	1684.01	1757.24	200722	14330.6	-0.206774	1.05155	6.62228	12.2682	0.484946	0.546887	1665.96	196.11	278.916	98.4051	117.849	11.6162	6403.04	1139.32	1.46414	1.71415	-4.12344e-05	3.8702e-06	385.635	26.5051	1301.92	141.559	204.027	29.8872	983.412	151.583	441.997	98.4072	6.71606	1.16833	640.668	115.751	130.168	27.205	851.692	177.38	185.583
402-U1612A-36R-1-W-34/39	Sample36_Spot27	Core	4.89383	4.22838	17.2863	7.31635	-0.98155	3.96309	1351.72	1640.48	194389	18866	0.162197	0.254748	1.51401	8.50234	1.41871	0.973784	1635.39	73.6326	379.912	62.9099	173.297	19.7305	4167.88	449.152	0.829729	0.4788	-5.52916e-05	6.10422e-06	431.594	22.6062	1350.37	79.3689	193.452	6.94943	904.247	42.1344	327.138	18.6119	6.525	0.535916	426.125	39.401	84.1834	8.4739	550.91	50.1234	114.966
402-U1612A-36R-1-W-34/39	Sample36_Spot27	Core	4.24601	1.85939	23.5693	5.82738	-0.0848521	4.41455	1843.95	1583.27	198652	10847.8	0.222076	0.489852	2.13496	6.05076	2.11924	0.847065	1634.32	48.4715	377.911	62.9997	331.543	17.554	2334.48	153.154	1.63475	0.439822	-0.000103182	4.59583e-06	681.837	18.6502	1815.22	50.3899	245.728	7.93566	1060.08	31.2781	257.629	12.7456	10.8352	0.943172	290.421	16.8481	50.097	3.29598	316.539	25.0995	66.9469
402-U1612A-36R-1-W-34/39	Sample36_Spot28	Rim	5.09548	3.09872	26.0157	5.15773	4.33174	7.14672	1280.12	4758.44	199738	44975.7	0.63347	1.42565	7.40232	12.1314	0.648023	0.707534	1556.08	58.2439	444.961	335	130.064	9.0316	5999.15	1118.05	1.0136	0.535126	0.256901	0.267251	433.051	46.0035	1295.37	141.923	218.117	27.7303	1011.31	185.952	391.611	70.7071	7.74039	0.668323	623.905	155.892	121.4	27.6693	827.657	217.55	171.279
402-U1612A-36R-1-W-34/39	Sample36_Spot28	Core	4.22373	1.76176	24.8708	6.54694	1.09039	2.70512	464.345	1306.68	203169	9421.07	0.120813	0.45275	4.65491	3.85284	1.85211	0.528692	1737.21	39.9658	361.115	45.2298	334.717	16.8266	2229.88	159.879	1.40117	0.287931	0.000361914	1.82832e-05	786.128	28.564	2048.56	66.881	269.707	6.97536	1188.81	31.2112	274.027	8.03505	11.577	0.72489	298.654	14.0145	48.8438	2.80531	306.948	21.034	65.2217
402-U1612A-36R-1-W-34/39	Sample36_Spot31	Core	4.47481	6.45301	44.6351	21.516	-5.24126	11.3196	768841	117491	167110	5533.91	1.45684	1.60684	0.81725	12.8811	1.55665	1.36155	1362.03	58.246	513.461	102.963	165.176	10.7877	3465.51	189.736	31.2621	4.90616	0.241325	0.263939	621.136	24.2091	1586.3	44.5449	223.112	9.79068	1053.21	42.5993	339.103	19.5829	8.40407	1.31201	439.354	32.7476	76.0901	4.45283	498.468	34.4786	104.489
402-U1612A-36R-1-W-34/39	Sample36_Spot32	Rim	0.719723	3.51351	441.805	400.486	569.88	547.193	3292.39	3620.49	190937	16864.9	0.207109	1.65477	68.0782	72.7662	1.5509	1.71943	1905.72	225.95	1545.64	1102.77	248.096	26.3123	4800.21	856.503	4.66099	2.85165	0.97564	0.995387	420.262	52.932	1484.58	168.927	230.516	46.8383	1016.94	153.533	435.629	107.926	14.9086	1.76597	535.649	113.943	107.762	31.0493	733.253	219.611	168.168
402-U1612A-36R-1-W-34/39	Sample36_Spot32	Core	5.30783	3.20339	96.6831	38.5532	123.547	48.3979	39036.9	14341	175708	13587.6	1.38664	1.04547	7.02385	8.7162	0.627623	0.526223	1595.23	84.6742	508.422	134.166	229.354	15.7572	3862.93	294.999	3.64646	1.0246	0.216163	0.183328	407.815	21.0364	1239.5	96.3514	191.765	10.9754	937.642	62.0557	331.759	25.8106	12.3835	1.12519	446.145	31.179	79.7912	5.84706	542.458	44.6168	112.699
402-U1612A-36R-1-W-34/39	Sample36_Spot36	Rim	0.764588	1.30084	693.752	117.642	1294.24	215.755	8513.45	1248.9	200129	18052.8	1.04645	1.09461	279.159	80.9793	3.73486	1.33964	1562.69	69.6196	3008.05	599.096	119.592	8.34596	6354.29	818.463	1.7342	0.517455	3.78355	1.34605	467.896	34.8109	1474.26	100.207	231.805	14.7711	1148.32	70.8186	457.659	46.9037	8.92088	1.2968	673.02	88.4721	133.083	17.7149	879.351	130.367	190
402-U1612A-36R-1-W-34/39	Sample36_Spot36	Core	0.784002	1.57003	1496.1	226.834	2974.2	324.755	9992.96	2034.69	201371	10937	0.926717	0.578054	867.836	176.943	9.24028	2.23151	1804.28	70.6394	6610.78	1003.16	208.939	8.43544	3491.52	120.813	3.04242	0.576249	8.23832	1.36554	598.179	20.9535	1626.06	59.646	226.561	9.46662	1044.52	46.8014	313.243	13.5294	9.45124	0.843521	407.357	21.6542	72.9456	3.26489	482.844	24.4397	103.582
402-U1612A-36R-1-W-34/39	Sample36_Spot38	Rim	-0.158886	2.48627	26.5958	11.0212	262.743	123.278	5494.84	2773.61	204845	19687.8	0.20092	0.493672	9.34955	12.882	1.44913	0.610371	1241.57	87.1331	319.222	66.5838	121.4	14.5391	6225.67	955.156	0.764345	0.351674	1.28719	0.655152	290.971	30.7821	1103.85	96.0871	169.163	12.3287	880.224	69.143	404.187	38.2814	10.0259	2.09396	609.441	87.2887	121.553	18.9132	837.487	145.531	196.545
402-U1612A-36R-1-W-34/39	Sample36_Spot38	Core	2.63329	1.85684	22.5988	6.62903	2.14753	3.46033	4180.87	1421.46	208152	12233.8	0.155311	0.529056	-1.72857	3.44286	1.48274	0.502324	1498.71	75.1381	388.011	43.5409	326.875	24.2276	2491.03	242.586	1.66182	0.375269	0.0288791	0.0392824	990.378	67.5124	2518.92	151.777	328.618	17.9844	1396.16	65.7361	320.433	16.8448	14.49	0.961072	341.265	20.2526	57.4804	4.43378	347.38	29.6604	75.6146
402-U1612A-36R-1-W-34/39	Sample36_Spot41	Rim	4.22953	3.12231	29.9762	10.2217	67.2641	43.212	3943.57	1555.75	203557	23216.2	-0.185628	0.90192	-0.185711	8.16134	0.374288	0.318913	1640.3	80.1149	396.047	75.4476	162.971	16.8773	4310.58	397.335	2.39673	0.740069	1.36273e-12	1.61927e-13	505.068	57.1198	1592.2	120.825	221.755	15.136	1043.96	63.0875	350.16	23.3906	8.37212	0.714325	484.841	40.0536	93.6923	8.93731	607.594	55.6227	127.085
402-U1612A-36R-1-W-34/39	Sample36_Spot41	Core	2.67012	2.19798	34.6846	8.0225	2.45693	3.68513	6895.33	1744.82	206368	14559.3	0.0259354	0.496765	-0.772821	4.25644	4.78934	1.37203	1579.81	38.5726	407.679	72.1091	245.973	12.822	2777.1	107.117	1.74205	0.421888	0.0188989	0.0369287	739.34	36.9917	2007.34	90.5047	262.039	10.1815	1180.32	58.5859	305.906	13.893	10.5384	0.571401	367.128	15.2973	61.7198	2.04866	390.025	17.7176	82.515
402-U1612A-36R-1-W-34/39	Sample36_Spot42	Rim	10.1462	4.55094	139.05	31.0529	480.676	155.277	2496.41	1757.28	198310	13604.9	-0.0163393	0.578225	61.6545	17.3099	1.78855	1.06962	1441.57	61.7382	913.877	260.66	249.178	13.2174	5538.19	232.109	0.564828	0.412461	0.719042	0.451065	379.494	15.7909	1222.08	52.2896	203.49	10.5369	1050.58	43.9796	430.439	23.7823	7.92065	1.23306	600.168	31.9337	119.662	6.08261	789.917	48.8355	170.234
402-U1612A-36R-1-W-34/39	Sample36_Spot42	Core	4.77163	3.00331	51.2176	13.2652	431.632	68.8433	5727.45	2674.23	202772	8660.71	-0.252889	0.57865	0.605788	9.43343	1.94166	0.966762	1491.88	56.9659	393.34	66.8589	285.999	10.7324	4678.54	174.44	0.531933	0.33014	0.443244	0.244065	414.465	17.5609	1301.37	56.9066	204.492	11.1981	1078.27	44.3035	378.72	22.4682	6.34619	0.70322	534.789	23.7376	98.9161	4.99022	652.777	27.3129	138.872
402-U1612A-36R-1-W-34/39	Sample36_Spot44	Core	3.31413	2.3781	55.5852	13.0365	51.9858	9.63509	2582.61	939.526	207232	18297.3	0.179316	0.365045	-0.285861	4.48543	6.20445	1.88782	1580.9	68.827	1173.57	138.12	303.248	19.9829	2553.28	120.343	2.21928	0.63814	-1.15865e-10	1.13571e-11	835.535	40.5501	2246.87	117.94	291.295	15.94	1254.01	51.3639	310.097	17.1495	11.9391	0.957843	355.281	14.5176	61.657	3.75765	388.711	18.4966	80.2273
402-U1612A-36R-1-W-34/39	Sample36_Spot44	Core	3.31926	2.72335	201.452	50.8537	419.085	109.572	2454.12	1780.55	201109	9356.82	0.984337	0.762435	1.81101	8.72623	10.7451	1.9407	1625.46	60.5513	2543.81	198.906	354.558	11.3199	2568.84	122.819	1.33054	0.660898	0.0946806	0.100698	842.77	41.7164	2203.96	110.575	298.908	13.8343	1319.12	56.6847	316.401	14.7783	12.4939	0.756441	367.937	15.723	60.979	2.34312	383.911	14.3452	81.3946
402-U1612A-36R-1-W-34/39	Sample36_Spot45	Rim	4.95654	2.75871	546.892	234.758	936.897	451.259	3639.07	1806.64	221786	19061	0.627754	0.751518	102.732	50.6588	4.15884	1.41149	1802.34	104.732	2515.63	1024.96	158.319	14.8597	4072.55	659.213	1.90928	0.564486	1.57931	0.822175	431.29	23.446	1275.83	74.641	188.238	11.3076	914.285	42.9308	349.824	40.5766	6.6935	0.621162	446.831	53.0912	85.7303	12.6631	559.234	79.242	115.053
402-U1612A-36R-1-W-34/39	Sample36_Spot45	Core	6.65858	2.88835	709.358	298.975	1114.56	464.781	14680.6	2975.93	192442	14767.6	0.729986	0.605772	185.396	84.2587	9.61142	1.95237	1679.07	57.6597	2417.67	948.471	173.161	8.58408	3096.92	151.627	4.47762	1.12715	2.10489	1.31163	549.138	25.8477	1434.83	72.2354	198.387	10.4814	922.891	39.4604	288.834	17.0618	7.76624	0.809134	360.578	19.4174	67.0766	3.96473	422.07	21.4585	91.3152
402-U1612A-36R-1-W-34/39	Sample36_Spot47	Rim	3.04716	4.46385	24.0028	10.9173	248.934	492.043	-970.41	8285.27	208449	24144.9	0.220075	1.19847	75.988	29.7439	0.738599	0.556886	1476.48	83.4017	414.808	134.347	131.99	13.2516	5369.86	1159.46	1.1454	0.674921	1.00123	0.42579	463.692	21.4559	1430.79	170.629	222.05	41.6606	1140.52	230.26	481.688	141.09	10.4093	4.29745	719.813	333.433	147.007	83.0167	979.107	555.364	201.222
402-U1612A-36R-1-W-34/39	Sample36_Spot47	Core	3.78332	2.13461	456.295	162.847	825.526	336.634	61812.3	13836.2	166052	6356.53	0.629786	0.701888	173.296	80.513	4.43963	1.07465	1532.31	46.3776	2165.5	736.154	201.441	7.85735	2963.44	164.935	5.16165	0.729881	1.84136	0.90121	709.035	23.9478	1837.24	49.9821	250.702	7.39802	1144.12	42.6409	331.687	19.5224	9.39568	0.826279	390.322	15.372	68.6342	4.66599	438.218	24.6611	89.8655
402-U1612A-36R-1-W-34/39	Sample36_Spot50	Core	2.25484	1.39061	217.634	120.139	2652.8	1324.34	4778.75	1814.12	192039	6145.54	0.310198	0.39799	6.54747	6.51787	1.30949	0.426528	1351.94	63.1356	978.979	521.609	450.141	10.6314	1614.16	38.7759	2.13533	0.356447	0.32013	0.117065	1508.88	34.8134	3752.07	71.9205	475.6	9.4448	1964.59	35.9825	391.691	7.70847	22.7962	0.878205	372.052	10.4408	52.4617	1.33127	303.789	7.89868	59.7356
402-U1612A-36R-1-W-34/39	Sample36_Spot51	Core	0.127591	3.23397	25.4309	8.26831	8.46533	5.2631	3413.05	2494.6	276016	79627.6	-0.112215	0.834347	5.97803	15.3902	0.51952	0.543455	1719.54	228.932	283.897	108.267	211.594	18.0045	3673.34	377.686	0.781877	0.456705	0.128053	0.262629	410.792	61.1008	1377.72	117.455	199.949	25.6984	879.916	81.7321	309.407	29.7018	8.06491	1.10868	411.793	41.4624	78.3774	10.9491	525.33	53.6432	119.343
402-U1612A-36R-1-W-34/39	Sample36_Spot51	Core	5.65687	1.41246	692.806	80.7313	2183.4	164.732	56988.1	13351.2	167499	8865.1	0.665644	0.781872	116.243	30.8018	2.88541	1.17089	1735.84	73.1318	3080.16	639.106	311.045	13.4762	3205.96	133.53	4.76583	1.28515	2.63027	0.73835	708.657	32.9178	1948.14	90.6673	273.006	12.7211	1257.38	52.7346	339.423	23.7035	12.6501	1.58025	375.85	11.7845	62.6692	1.87342	434.414	18.0496	93.0339
402-U1612A-37R-1-W-27/32	Sample37_Spot4	Rim	-0.432361	1.70684	51.3438	13.8741	29.6276	25.315	1036.76	855.022	195700	17907.1	-0.197581	0.67983	3.32124	7.94733	0.284313	0.449663	1145.42	52.6278	520.388	135.968	337.668	13.5706	1219.99	151.448	4.08252	1.2397	0.082893	0.109698	953.777	57.8415	2501.95	167.292	328.42	21.2814	1377.09	104.077	292.362	27.0053	13.936	1.51202	275.829	35.2168	38.3584	5.65607	219.778	32.3576	42.7574
402-U1612A-37R-1-W-27/32	Sample37_Spot4	Core	2.11456	2.57504	89.9921	12.7393	10.2898	6.29517	13375	4350.35	206948	17011	-0.0172235	0.488394	1.11892	4.46443	1.91793	0.581629	1045.6	45.5099	646.103	82.8895	427.404	17.9103	842.182	38.1707	5.41381	0.937941	1.76182e-07	8.4267e-09	991.276	35.2246	2538.94	131.642	315.087	18.1563	1275.88	60.5672	241.687	14.2942	14.1856	0.863996	215.635	11.3386	30.0405	1.88984	161.179	9.96391	30.0056
402-U1612A-37R-1-W-27/32	Sample37_Spot5	Core	1.50776	1.55598	46.1018	16.3837	15.8938	11.4786	3786.67	2329.84	201265	27517.5	-0.454585	0.573124	2.19687	7.81125	0.278088	0.330433	1227.33	100.523	371.785	64.4099	290.538	30.4933	1376.52	171.899	3.49273	0.965962	-5.9541e-08	4.86475e-09	869.975	62.3504	2408.59	176.76	310.895	23.0386	1373.81	145.456	295.751	34.3235	14.6338	1.60402	287.688	38.2095	40.4479	4.84579	229.053	29.1809	45.3561
402-U1612A-37R-1-W-27/32	Sample37_Spot5	Core	0.194183	1.22929	81.5828	10.9951	52.4989	37.5862	16861.6	3999.53	197557	10426.1	-0.158449	0.596765	2.37146	4.8113	0.920086	0.538851	996.252	36.4303	621.835	77.337	433.951	16.7184	851.759	33.4739	6.85362	1.07203	0.0647742	0.0705901	1029.77	40.0323	2512.54	101.359	314.226	11.8384	1308.95	49.9987	248.318	10.2415	15.8292	1.02058	229.472	12.2614	30.304	1.36045	168.562	7.03322	31.2393
402-U1612A-37R-1-W-27/32	Sample37_Spot8	Rim	0.427908	2.58826	230.875	236.78	224.936	269.048	4437.1	3750.44	217197	12077.3	-0.305577	0.663778	49.0442	59.0919	1.00063	1.37936	1134.68	51.9012	533.649	185.315	91.2876	3.62962	5508.03	1143.71	0.847725	0.738161	0.616554	0.454548	144.782	20.9924	546.624	84.0609	107.223	8.98055	644.209	105.598	369.894	74.8514	7.15869	1.97611	639.609	134.182	117.521	28.3762	803.281	151.211	163.007
402-U1612A-37R-1-W-27/32	Sample37_Spot8	Core	0.965725	1.69884	23.3431	4.4229	-0.322206	3.07292	1775.99	1052.93	209790	6922.68	-0.188187	0.432648	1.48803	4.1572	0.941675	0.393511	1258.71	35.2165	329.371	46.2023	119.194	5.79772	3941.73	100.276	0.383588	0.189194	0.109695	0.0873173	172.352	8.39065	607.76	27.6296	111.954	4.56649	653.828	26.7867	319.16	11.6399	5.02699	0.400613	501.661	12.9981	93.5358	2.59998	625.38	18.3341	129.692
402-U1612A-37R-1-W-27/32	Sample37_Spot9	Rim	4.59783	2.62519	33.3307	10.3857	2.13251	5.08351	647.031	1097.9	203622	15097	0.15299	0.828844	4.41287	9.17532	2.19706	0.924642	1752.84	132.49	471.631	68.9838	166.338	21.8134	3938.05	536.078	2.11429	0.77168	-3.71002e-06	4.42455e-07	730.609	101.825	2041.12	248.512	276.978	32.5215	1263.52	129.659	396.676	26.3348	10.012	1.41397	470.125	23.6282	86.0094	6.40828	578.222	85.1951	118.605
402-U1612A-37R-1-W-27/32	Sample37_Spot9	Core	7.91997	2.76257	29.4293	5.13489	1.13738	4.39257	1258.36	2049.61	203278	9479.44	0.650247	0.799841	0.464878	6.52502	4.38893	1.02332	1671.07	74.1889	401.943	72.5115	334.575	15.9303	1508.83	121.028	4.70488	0.853501	0.0464621	0.0638065	1073.12	45.3664	2624.43	112.69	330.485	15.9466	1368.56	62.5371	279.37	13.3442	14.4269	1.33058	261.945	16.851	38.2949	3.02792	230.09	15.9084	45.1997
402-U1612A-37R-1-W-27/32	Sample37_Spot12	Rim	2.39442	1.25433	563.226	150.44	157.245	1.61435	2518.2	912.218	220445	107949	1.27633	2.9844	-4.6239	0.298723	0.376285	1.06957	1125.49	67.9829	799.76	170.456	145.066	4.54086	4919.04	411.69	6.62912	2.31411	-0.000427626	9.5512e-07	489.022	99.9986	1562.87	25.8309	219.791	29.1197	1071.21	92.4285	374.57	51.6083	11.556	2.44086	542.924	36.0618	104.606	9.57369	726.91	73.8438	148.887
402-U1612A-37R-1-W-27/32	Sample37_Spot12	Rim	1.88761	1.44421	362.35	71.8118	137.199	21.7824	3198.9	2410.73	218686	17220.7	0.144555	0.796934	0.853468	5.10994	0.779046	0.614045	1265.63	58.4048	551.304	87.4466	210.248	31.3271	2945.34	544.788	4.99007	0.731405	0.142952	0.117229	761.128	95.2601	2073.08	220.181	276.995	18.3283	1188.43	66.4962	316.955	16.8114	11.8241	1.20986	376.004	45.201	66.4151	10.5912	431.168	74.803	87.8271
402-U1612A-37R-1-W-27/32	Sample37_Spot12	Core	2.8461	1.57331	477.927	62.4853	186.797	30.7236	1705.34	1237.87	201964	14796.1	0.284992	0.522027	-1.15524	3.2769	1.30452	0.549875	1415.56	75.9265	633.469	57.6793	363.084	23.2007	1288.7	106.127	4.52643	0.805293	-0.00098178	8.4946e-05	1016.49	52.9626	2562.94	135.742	312.795	19.1327	1289.68	65.928	262.901	16.7155	13.2674	1.06993	239.925	16.242	34.9113	2.75303	213.306	15.2038	41.3456
402-U1612A-37R-1-W-27/32	Sample37_Spot12	Core	4.43869	3.406	247.438	95.5251	6902.79	4708.1	21007	11568.1	175637	12169.9	0.232406	0.972324	11.1513	20.5225	4.18641	1.83258	1277.28	87.9496	494.681	102.235	283.815	18.4384	2018.14	183.286	3.10996	1.65782	-0.00180027	0.000181271	784.864	60.1294	1895.97	161.211	249.923	15.924	1044.88	90.8369	248.112	26.3035	8.95507	0.890016	287.891	38.1375	44.6868	5.90956	285.66	36.3527	57.5493
402-U1612A-37R-1-W-27/32	Sample37_Spot13	Rim	1.6927	3.55786	80.7575	36.8863	7.76135	7.68559	4285.03	2743.59	208613	18047.7	0.225381	0.843346	-1.60276	5.69395	0.669981	0.760124	1259.91	104.066	397.078	103.872	143.41	12.6899	4276.55	778.912	3.25719	1.16161	0.0619376	0.12719	506.89	49.9529	1494.86	137.196	209.266	25.2592	962.414	78.7007	353.66	52.3484	9.46487	1.6405	493.715	92.9309	96.3088	22.965	636.018	148.439	132.836
402-U1612A-37R-1-W-27/32	Sample37_Spot13	Rim	3.64883	4.7677	56.7384	20.1031	0.928735	4.62472	1870.1	1864.78	207474	13023.5	-0.224502	0.802658	-1.96074	4.46677	1.29924	1.05512	1358.66	107.802	389.133	92.7171	196.013	22.4125	2820.07	271.253	3.83824	1.50333	-0.00146805	8.53718e-05	761.941	93.3282	1982.1	173.309	257.669	20.8514	1155.5	89.4146	288.194	6.30261	11.6399	0.97546	359.361	35.3207	63.2251	5.14771	401.839	44.3743	83.013
402-U1612A-37R-1-W-27/32	Sample37_Spot13	Rim	3.41485	3.83895	831.6	553.768	272.499	225.912	3889.43	3099.01	211747	15887.6	-0.557232	0.625025	1.0942	11.4717	0.82269	0.967439	1412.25	84.8186	640.534	249.274	246.428	26.3617	2072.96	199.443	1.63188	0.65566	0.0637039	0.130264	962.922	77.322	2372.17	161.312	314.83	21.7929	1307.9	86.0191	285.657	18.4059	13.4241	1.7582	298.338	33.003	52.936	3.47192	293.97	32.6496	63.9424
402-U1612A-37R-1-W-27/32	Sample37_Spot13	Rim	1.76435	3.79138	1040.43	397.573	1038.98	363.187	5462.53	1297.92	190621	26734.7	-0.586732	0.640589	4.55156	12.7208	1.61459	1.29401	1432.2	91.8744	737.27	188.364	259.221	22.2628	1684.71	137.78	2.52161	0.859622	0.0637583	0.130242	958.212	61.3991	2381.34	145.087	306.179	10.4397	1280.87	92.1995	260.813	13.8735	14.2071	1.63888	264.519	19.1113	41.0823	6.17529	256.092	13.9603	50.5139
402-U1612A-37R-1-W-27/32	Sample37_Spot13	Core	3.50075	3.52311	28.8183	6.10965	1820.08	1551.4	3962.01	5437.95	202853	15022.6	-0.286799	0.75887	5.46722	11.5785	5.30824	1.47708	1425.72	104.802	369.155	79.995	335.421	26.6855	2074.31	116.661	4.92171	1.27674	0.0584425	0.118544	902.144	69.3346	2214.31	128.654	276.242	16.5917	1195.72	86.9653	279.444	24.4937	12.8167	1.38728	302.795	16.1445	50.3986	4.63068	315.467	19.9139	63.8636
402-U1612A-37R-1-W-27/32	Sample37_Spot16	Rim	3.66943	3.60787	37.8237	22.8555	-0.184601	7.53374	7596.35	12107.2	191064	36338.1	-0.0439526	1.34325	-4.92128	0.48919	1.67046	1.9726	1725.38	327.519	416.669	276.78	109.118	29.2395	14397.1	6926.94	3.31103	0.265769	0.000240752	3.1248e-05	668.572	47.6081	2211.5	208.442	367.501	74.2601	1975.39	555.254	956.073	341.587	16.6055	7.46876	1575.8	495.108	300.311	98.9368	2003.8	782.717	428.802
402-U1612A-37R-1-W-27/32	Sample37_Spot16	Rim	0.75362	5.74148	30.3369	9.63068	1.6017	3.63826	3800.97	3623.54	180378	46724.1	-0.369737	1.12001	-4.59305	0.809309	1.64321	1.95855	1520.51	504.25	316.537	102.315	133.299	11.9701	7481.49	2829.6	4.65334	2.07396	0.000237592	3.45912e-05	606.323	77.0102	1968.7	367.909	281.596	27.7473	1423.15	370.742	619.397	167.216	11.42	0.800586	914.126	368.454	179.109	64.1432	1109.98	442.102	240.314
402-U1612A-37R-1-W-27/32	Sample37_Spot16	Rim	1.22052	4.86723	53.4644	20.9632	8.32841	15.6752	2681.11	772.61	183100	24761.2	-0.111933	0.916539	-0.154431	9.17142	0.699158	1.03343	1423.6	135.582	340.131	93.0799	155.219	25.0805	5397.86	542.384	4.04909	1.86012	0.104901	0.209292	782.287	161.113	2344.42	436.151	338.677	53.6093	1485.06	201.813	541.784	24.1948	11.4888	1.81071	764.778	84.2186	136.509	9.76484	849.856	72.385	179.325
402-U1612A-37R-1-W-27/32	Sample37_Spot16	Rim	3.16409	2.44841	85.4948	20.7368	21.3334	13.437	2424.2	1205.03	196173	11405.9	-0.177023	0.481102	-0.588369	5.61649	0.467095	0.36563	1507.19	42.2941	378.584	86.5484	195.406	16.0223	4509.98	375.221	2.09878	0.621343	0.000287039	1.31028e-05	1093.78	152.787	2958.5	330.217	401.151	24.9573	1774.38	148.596	527.118	21.2261	15.4628	1.52363	652.256	43.0446	111.603	9.52321	720.147	69.1208	144.362
402-U1612A-37R-1-W-27/32	Sample37_Spot16	Core	3.02299	2.46776	170.868	35.2911	30.5026	9.0785	1784.89	980.069	200484	12588.5	0.226184	0.615015	-0.274011	4.05123	3.56893	1.13217	1426.96	30.7301	433.61	54.0025	390.225	19.2309	1498.5	116.263	2.68449	0.758534	0.0490912	0.0668695	1218.42	42.1842	2998.07	75.1431	373.549	12.193	1529.74	46.1425	309.108	11.212	15.9133	1.20419	297.723	12.9967	42.7497	2.77064	249.266	15.3022	48.537
402-U1612A-37R-1-W-27/32	Sample37_Spot17	Core	2.45112	1.11979	168.883	36.3244	-0.286996	1.87326	1674.38	968.616	205347	7580.3	0.794092	0.5145	-1.4151	2.42753	25.0153	1.81466	1486.52	61.99	710.366	66.9775	374.577	51.1817	2193.89	455.421	10.3675	1.07083	0.0194363	0.0265595	779.429	82.7193	1962.28	171.023	251.602	17.1928	1024.59	39.0076	263.239	22.794	27.3275	3.33408	286.963	49.6014	49	9.38929	315.728	65.733	64.6279
402-U1612A-37R-1-W-27/32	Sample37_Spot18	Core	4.50391	1.3095	43.3694	6.31109	-1.29662	2.17047	1171.7	927.133	204292	5075.38	-0.144721	0.294192	-2.4824	2.12102	8.36476	1.22746	1563.83	31.7867	600.446	46.9747	322.19	36.1478	1703.25	202.772	2.8392	0.465586	-5.76671e-05	7.12995e-06	786.399	100.361	1661.44	185.165	190.065	16.3871	738.994	44.9641	182.022	10.8709	12.0068	1.57474	204.552	23.9105	35.7341	4.722	235.759	31.8028	47.5569
402-U1612A-37R-1-W-27/32	Sample37_Spot19	Rim	2.71525	1.35292	131.214	81.7445	94.0083	67.0532	2373.12	1969.95	190825	15877.6	1.40004	0.954	11.972	19.961	1.20404	0.568951	1636.25	43.8971	431.054	188.501	89.0948	8.77458	8806.92	1500.99	1.61532	0.534705	0.23716	0.237795	348.166	12.0761	1110.89	39.332	186.307	6.82011	1037.86	113.636	554.761	95.7455	9.40076	1.38035	864.292	107.162	172.73	24.2228	1173.8	255.262	256.286
402-U1612A-37R-1-W-27/32	Sample37_Spot19	Rim	1.80695	2.79218	54.8927	20.6611	14.3525	28.0359	2394.11	2043.29	197282	10980.1	0.784528	0.514146	0.37324	10.3113	1.14194	0.567138	1575.38	64.2552	357.433	135.688	103.122	13.9205	6960.32	647.633	1.54525	0.614978	0.10814	0.21604	398.799	54.3572	1233.53	152.283	195.912	10.2392	1005.48	90.7819	490.107	39.3226	10.3934	0.66359	781.28	75.7213	148.811	7.1495	957.515	27.3765	220.454
402-U1612A-37R-1-W-27/32	Sample37_Spot19	Rim	-0.659954	1.32966	33.4277	8.60092	7.49763	13.5779	2212.81	1981.78	210144	15163.6	0.0254656	1.12269	-1.66708	6.10426	0.846127	0.923297	1595.06	78.9431	253.659	46.5085	133.245	6.58416	5561.09	627.904	1.94082	0.807663	0.196136	0.262194	475.047	8.03102	1382.27	53.7631	213.952	4.83103	1069.52	41.7846	427.069	24.7972	8.76803	1.44721	608.625	52.7323	118.115	14.5292	767.205	82.5918	163.34
402-U1612A-37R-1-W-27/32	Sample37_Spot19	Core	5.64981	1.87796	26.5978	5.37628	-0.879979	1.60047	1446.23	842.87	202949	6142.92	-0.290211	0.33513	0.823168	3.53706	3.8618	1.178	1618.36	26.449	362.677	41.4337	268.149	14.9706	2995.51	213.119	2.16554	0.292966	0.0984525	0.0564346	725.285	25.2347	1958.21	63.6283	264.913	7.20936	1221.61	21.0061	323.773	10.3563	11.2499	0.631356	382.836	22.7319	65.7897	4.32646	424.236	27.5113	88.1203
402-U1612A-37R-1-W-27/32	Sample37_Spot20	Rim	0.197588	2.26023	63.8601	13.6319	6.70017	5.01582	3428.46	1131.54	198134	26245.6	0.94377	0.740562	6.65038	9.26328	0.438586	0.311337	1645.24	96.889	299.51	85.322	117.753	18.5508	6015.39	549.875	0.476524	0.410746	0.214838	0.187336	331.081	26.5225	1042.74	89.706	164.422	14.1422	852.501	36.0678	389.155	19.1282	7.45744	0.74962	613.548	40.1197	114.793	5.79767	793.705	75.84	172.641
402-U1612A-37R-1-W-27/32	Sample37_Spot20	Core	2.86182	1.84258	26.8503	9.05461	2.30774	4.9219	2437.01	1565.19	214755	10529.8	1.12336	0.742871	1.45978	4.32981	1.66904	0.652021	1703.68	63.3138	368.23	63.4647	223.413	17.1795	4869.43	254.544	1.39944	0.431349	0.362807	0.165815	510.961	24.7787	1486.02	71.2314	227.83	9.72025	1102.4	35.2969	381.119	15.3431	10.1479	1.02208	521.294	34.6875	98.525	6.06363	648.186	36.8343	141.029
402-U1612A-37R-1-W-27/32	Sample37_Spot20	Core	3.18876	2.285	30.098	9.5457	-0.697343	3.53265	2080.84	1481.16	203466	14078.1	0.589764	0.729655	1.81286	5.39918	3.14995	0.905302	1706.88	59.1268	414.597	85.9879	331.703	18.3583	3362.14	149.793	1.52715	0.412383	0.062394	0.084634	612.789	20.2199	1659.21	52.9875	241.942	10.3762	1112.32	45.3339	313.727	19.4785	10.2716	1.13269	382.065	23.0277	67.948	2.84209	460.264	22.1248	99.481
402-U1612A-37R-1-W-27/32	Sample37_Spot21	Rim	0.817551	1.18815	38.9184	7.54486	4.64794	3.78278	2663.69	1495.06	201764	10392.6	0.419545	0.559295	3.9803	4.13178	1.39168	0.489464	1698.63	42.5476	404.715	50.7187	211.718	31.105	3826.89	552.601	3.92587	0.688744	0.0869484	0.0619409	801.737	105.519	2182.5	235.376	298.51	27.7157	1350.66	105.005	394.427	18.0154	13.1581	1.53149	498.323	44.0383	85.2132	9.45763	551.874	73.8055	115.218
402-U1612A-37R-1-W-27/32	Sample37_Spot24	Rim	-2.34081	3.77551	154.029	74.3635	127.421	42.4812	5012.47	7508.22	183576	13007.9	-0.430029	1.15823	2.25523	12.5238	-0.122277	0.016804	1433.95	185.607	583.349	206.202	107.026	2.77485	7240.17	2253.15	4.6902	1.99736	0.000126682	8.99325e-06	456.023	30.5704	1432.5	204.596	245.039	52.9888	1298.63	329.652	572.535	192.584	12.5632	4.44198	883.978	293.059	169.097	65.4913	1111.24	417.244	224.341
402-U1612A-37R-1-W-27/32	Sample37_Spot24	Rim	-0.817271	1.73906	88.9042	14.3004	83.0555	11.4067	2654.47	1837.71	212441	12564.8	0.873223	0.625587	1.96097	4.77593	0.981611	0.592404	1538.77	76.1141	634.101	118.425	175.048	23.2504	4432.34	517.344	3.92138	0.569055	0.000185293	2.22322e-05	838.885	146.42	2278.98	360.005	317.951	40.6893	1479.41	138.797	462.592	23.9037	13.3837	1.8699	624.392	51.8984	110.893	10.6601	705.369	73.4959	138.975
402-U1612A-37R-1-W-27/32	Sample37_Spot24	Core	2.82031	2.05315	44.8537	8.5837	2.08498	3.88208	818.531	1073.04	205615	13284.1	-0.0480716	0.306155	-4.11403	2.00472	10.2934	1.7979	1544.71	67.2736	427.466	76.7039	340.057	17.5681	1439.05	77.1957	4.33082	0.810635	0.0211425	0.0405165	1112.44	42.983	2692.45	94.316	337.528	14.3379	1399.51	45.0297	282.45	13.0292	14.1115	0.804573	270.097	13.6339	39.7552	2.27492	238.55	12.2692	45.7546
402-U1612A-37R-1-W-27/32	Sample37_Spot25	Rim	-1.80659	2.38683	9.82498	5.92058	0.900407	3.84206	3459.24	1790.97	217064	14856.1	0.257797	0.875816	1.49629	6.11946	2.40914	1.69482	1199.42	54.5474	355.936	57.7883	140.701	11.2187	4957.81	512.043	2.00339	1.07914	-0.00222065	0.000187605	353.64	19.9771	1094.01	71.7691	181.166	9.63257	921.218	47.7447	399.845	36.9943	8.16895	0.787741	585.773	51.5306	111.979	10.9845	779.51	97.7953	165.633
402-U1612A-37R-1-W-27/32	Sample37_Spot26	Rim	0.919838	2.83643	21.6546	5.69147	0.435309	4.88857	2031.51	2525.17	208596	18096.3	0.137959	0.713059	2.2307	9.02492	8.42967	1.99927	1297.03	73.589	306.155	47.8595	191.12	11.1766	3397.78	148.379	2.32184	0.818173	0.0662735	0.0922597	461.446	21.3488	1372.93	65.7792	203.547	11.8459	1008.74	54.3916	316.836	20.7914	7.72252	1.10768	432.442	26.6271	78.4619	3.84576	516.083	21.7404	108.04
402-U1612A-37R-1-W-27/32	Sample37_Spot26	Core	1.00078	1.95479	79.4039	56.6294	26.7593	18.2446	1920.3	1463.37	203651	9964.17	0.120056	0.654095	1.29689	5.54048	16.0556	2.29334	1209.87	46.6753	618.086	227.463	179.653	11.2596	4395.73	184.517	2.90778	0.51209	0.0736346	0.0813188	436.546	24.5443	1306.99	64.0125	202.524	10.0084	1026.49	47.6608	384.513	12.5612	11.0231	1.04132	548.141	26.9957	102.648	4.57217	686.176	27.916	144.023
402-U1612A-37R-1-W-27/32	Sample37_Spot29	Rim	0.903479	2.62483	33.5579	10.7972	37.9738	24.5742	2583.4	1431.33	198077	23687.3	-0.202354	0.638253	2.55717	7.89949	0.463432	0.466173	1407.12	98.8836	384.675	96.8918	161.683	21.9656	4021.39	267.564	1.64225	0.757821	2.46469e-05	1.73742e-06	775.336	169.532	2244.94	478.618	292.221	57.0389	1404.03	237.056	452.234	48.7352	12.6011	3.51228	565.567	42.5621	97.2983	7.20192	641.832	47.1402	127.834
402-U1612A-37R-1-W-27/32	Sample37_Spot29	Core	2.73118	1.56872	49.1654	13.5519	8.67977	8.00323	3506.57	1818.05	218982	50061.9	0.11253	0.571304	4.08973	7.86473	3.376	1.05661	1391.4	107.234	393.882	91.714	259.532	28.0033	1776.86	157.196	4.26564	1.53037	2.59216e-05	1.63191e-06	990.642	82.327	2536.47	181.951	343.092	30.3094	1438.87	94.474	317.421	25.1634	15.1151	1.65541	333.955	29.1335	50.7196	4.40829	306.042	30.7661	60.0483
402-U1612A-37R-1-W-27/32	Sample37_Spot32	Core	4.14698	3.65514	43.781	9.00404	2.02929	6.15319	9493.7	4414.53	242141	39530.1	0.472839	1.09305	5.62756	11.6026	6.94656	1.34895	1565.75	110.833	408.515	103.951	337.312	20.3752	1454.81	104.05	6.2858	2.01577	0.0482948	0.0965386	1110.62	94.8331	2661.94	161.046	344.679	30.4644	1468.11	127.929	299.3	16.9007	15.9984	1.50583	303.759	23.6624	44.881	4.54554	252.297	26.7258	50.1801
402-U1612A-37R-1-W-27/32	Sample37_Spot32	Core	2.3844	1.19879	54.0311	7.55745	1.39185	2.32575	1678.9	1050.6	202708	8429.91	0.218355	0.453006	1.62863	4.46457	9.29243	1.34785	1505.99	34.1442	573.665	68.2129	231.797	34.0676	2373.76	203.578	2.64873	0.5453	0.000325871	1.83495e-05	618.31	93.7001	1419.06	191.124	171.211	18.9577	713.692	47.5602	218.151	10.8027	9.93152	1.76715	283.495	24.9746	50.98	4.334	327.771	30.942	68.0028
402-U1612A-37R-1-W-27/32	Sample37_Spot33	Core	4.37151	1.56259	90.7067	13.4857	1.23806	4.08152	923.536	1112.7	194834	7337.19	0.0520273	0.432755	0.943913	4.20243	7.50662	1.15399	1462.09	44.1326	607.457	90.3614	446.576	24.0786	880.355	165.53	3.33179	0.768628	0.0188517	0.036221	1039.47	33.2631	2067.81	59.4216	217.14	8.33077	767.423	43.5875	130.876	12.92	15.0934	0.937547	119.109	17.8965	19.0745	3.58975	119.083	23.3335	23.8914
402-U1612A-39R-1-W-81/86	Sample39_Spot1	Rim	-0.195376	6.74454	70.6858	26.527	10.3565	9.60108	816.047	3079.05	187930	28284	-0.649418	0.454949	-5.1787	2.16308	1.38981	1.10133	784.367	84.5785	385.546	134.994	136.991	22.1671	4196.33	913.184	2.56289	1.02368	-9.89813e-05	3.64654e-05	467.307	53.4673	1560.41	239.165	256.929	51.7088	1388.62	439.119	507.169	160.948	14.3467	5.85676	671.774	242.804	108.202	33.4748	715.75	266.553	156.304
402-U1612A-39R-1-W-81/86	Sample39_Spot1	Rim	7.64202	4.38733	78.9261	12.7184	16.8678	19.7476	-591.357	3170.63	237159	79135.2	0.395173	1.2379	12.0395	24.7789	1.14691	1.2741	1019.94	157.48	421.713	145.666	223.602	22.1184	2741.88	243.849	1.34973	0.44625	-0.000113086	1.51546e-06	843.853	53.7656	2447.4	113.908	316.805	19.5305	1509.71	84.7067	399.097	25.2385	13.5268	2.03063	458.315	52.9975	70.4955	7.21759	429.167	45.259	90.1874
402-U1612A-39R-1-W-81/86	Sample39_Spot1	Core	1.4849	1.46533	80.3202	20.1523	34.3988	44.4799	2492.94	1667.49	199917	18112	-0.101965	0.525839	4.585	5.03283	2.14595	0.936432	942.751	59.9385	592.768	201.477	254.855	14.8584	2085.35	159.76	2.61423	0.462089	0.0965235	0.118662	865.098	58.5786	2301.07	126.286	316.482	23.2545	1395.39	81.7694	336.071	24.6571	13.471	1.1137	354.382	26.8901	55.8186	4.9889	330.25	28.4432	68.9689
402-U1612A-39R-1-W-81/86	Sample39_Spot1	Core	39.3277	15.1189	2244.24	386.947	4825.97	1116.92	10397.8	3091.93	194203	43135	0.847206	1.33454	1469.46	354.959	16.4615	5.02531	1214.74	97.0118	10066.6	1221.69	280.238	24.1412	2095.16	97.9551	2.96221	0.980085	6.81102	2.18427	809.883	54.3651	2152.66	156.117	293.806	21.815	1280.86	99.0476	328.878	15.6102	12.2587	1.13493	343.738	24.4121	56.6458	3.81051	327.151	30.5062	68.7156
402-U1612A-39R-1-W-81/86	Sample39_Spot2	Core	3.56118	2.38434	32.9972	8.34174	4.35889	3.43197	2346.12	1650.94	180600	12079.2	-0.342648	0.480292	1.20506	5.45249	1.22526	0.553904	821.969	32.9225	363.262	41.7808	254.445	16.6792	2263.03	224.271	2.43639	0.467039	2.49614e-05	1.05271e-06	873.472	55.4581	2357.11	123.08	319.684	18.4169	1446.57	66.6556	346.081	23.7992	14.6102	1.14981	376.518	36.0699	59.6177	6.58986	337.365	35.0879	70.2544
402-U1612A-39R-1-W-81/86	Sample39_Spot2	Core	3.28092	2.66819	32.7748	7.96661	4.71177	6.06483	2083.02	1525.77	182235	17550.4	-0.307134	0.435683	4.97274	6.92218	3.44951	0.915562	881.243	45.8181	363.903	40.8413	334.328	20.2791	1452.3	59.3937	2.74735	0.888813	2.59736e-05	1.34359e-06	966.295	57.6157	2480.98	108.744	313.199	14.6052	1330.47	47.085	280.357	17.8387	13.9632	1.33107	276.417	15.6193	39.3679	1.99537	236.136	10.6317	46.9102
402-U1612A-39R-1-W-81/86	Sample39_Spot3	Rim	1.91634	0.86834	36.8247	11.4844	4.3358	6.17582	-850.973	1044.93	190307	18219.4	0.415189	0.878108	-1.38369	6.32914	1.07542	0.982288	832.629	65.2484	391.1	71.8034	210.881	13.7512	2473.23	293.816	4.15156	1.50875	-5.3201e-06	2.47585e-07	344.772	29.2859	1016.54	64.4446	158.977	8.27755	819.374	44.9694	274.654	26.7981	9.42288	1.73654	365.695	42.7306	59.0237	8.1272	377.781	52.5011	80.3884
402-U1612A-39R-1-W-81/86	Sample39_Spot3	Core	1.8558	1.8224	45.2533	8.46433	1.87463	3.69224	986.669	1067.39	182876	7765.85	0.329339	0.500416	-0.414229	5.01236	2.42189	0.97194	861.811	31.6601	474.659	70.3897	367.095	36.8102	1885.37	121.104	7.7045	1.33051	0.0450112	0.0613822	716.013	77.9963	1905.22	199.277	262.047	21.3838	1191.36	76.7844	294.839	12.3776	18.4989	2.10611	318.611	11.1817	47.8182	2.32189	293.272	16.0111	59.7535
402-U1612A-39R-1-W-81/86	Sample39_Spot3	Core	2.90965	1.52608	76.2528	13.5763	-1.73559	3.08718	12.4956	1290.21	184568	8920.5	0.2442	0.562551	7.58562	7.80798	2.86797	0.72275	940.955	49.794	496.09	75.5604	591.709	26.8236	1137.88	75.4992	8.20509	1.37132	-7.0422e-06	3.73373e-07	1057.3	49.7896	2608.26	120.44	340.533	12.7622	1452.37	60.3955	278.691	15.0689	28.8842	1.56834	267.879	12.9991	36.9157	1.84106	204.926	11.5807	39.3546
402-U1612A-39R-1-W-81/86	Sample39_Spot5	Core	4.3562	1.75052	126.789	92.1592	135.158	137.713	1844.68	1402.61	188144	21356.3	-0.0154898	0.475359	7.57537	22.9463	2.02446	1.19981	898.306	35.7287	671.709	398.345	366.994	15.5898	1214.92	46.4931	2.46242	0.600134	0.760672	0.934877	727.511	34.0816	1902.72	37.4228	251.023	10.5639	1033.27	28.8052	226.761	6.58119	12.024	1.12272	226.508	11.4411	35.0261	1.73547	209.566	11.1413	40.2269
402-U1612A-39R-1-W-81/86	Sample39_Spot5	Core	3.98288	1.46623	47.5602	9.47585	1.60236	3.5745	703.376	966.445	187583	8480.45	0.164678	0.452526	1.62151	4.05967	3.57419	0.74782	931.139	34.4782	381.115	46.1272	394.149	12.5885	1085.81	30.9808	3.48451	0.717767	-5.08373e-07	1.99554e-08	818.489	27.5889	2046.18	45.7302	262.401	7.50018	1096.83	26.947	232.813	9.21476	11.0593	0.665352	219.75	6.58166	31.9066	1.26931	179.982	6.83549	36.5276
402-U1612A-39R-1-W-81/86	Sample39_Spot8	Core	6.83553	5.73907	1791.78	1898.77	1423.79	1728.23	4544.55	5055.17	191234	8466.17	0.460297	0.872607	11.1213	12.9986	0.887561	0.706953	833.422	80.4858	2008.62	2175.03	188.292	21.9914	2906.05	703.124	4.07276	2.52454	0.0457997	0.0915918	219.189	25.9145	748.773	86.8018	130.407	19.4115	746.511	144.453	282.402	64.9603	8.54049	1.17394	389.171	91.4147	66.0954	16.6507	400.614	94.0892	89.4729
402-U1612A-39R-1-W-81/86	Sample39_Spot9	Core	3.15719	2.22426	38.2818	10.3193	1.18087	5.58731	-105.369	1764.96	183142	9937.12	0.619841	1.17385	-0.0969493	5.90316	0.402371	0.473024	819.372	36.4899	310.879	93.913	294.466	25.8646	1939.39	128.103	2.53335	0.840949	0.0858191	0.112683	273.122	28.4843	863.576	78.8214	138.01	11.7447	703.855	55.7031	211.338	12.0782	10.4285	1.52801	278.476	23.4252	45.6348	3.39628	295.224	25.3341	60.7802
402-U1612A-39R-1-W-81/86	Sample39_Spot10	Core	3.43269	1.35413	60.6818	9.9058	0.523079	2.62748	1623.71	1205.25	192008	7129.52	0.422573	0.443531	-0.959705	4.38299	1.99878	0.432715	867.226	20.1064	436.797	61.0791	555.4	38.574	1056.14	127.177	3.84392	0.524953	0.0132119	0.025961	460.344	23.8278	1260.62	50.6382	174.714	4.42917	820.68	23.148	191.78	8.76462	18.0665	1.39836	192.208	12.7942	28.627	2.38511	163.951	15.3633	33.5306
402-U1612A-39R-1-W-81/86	Sample39_Spot11	Rim	3.87174	3.44603	19.251	7.92206	9.15285	13.0312	3564.61	3837.01	220534	73737.7	-0.409817	0.502773	-6.26624	8.6666	0.106829	0.394855	666.771	175.559	162.695	157.787	138.49	20.4742	3452.14	651.468	0.131631	0.267572	0.0857125	0.17143	131.492	51.0265	568.051	167.543	97.5749	27.8891	616.448	213.378	249.966	53.0991	9.45582	1.83131	440.644	98.5144	83.7586	13.337	533.712	101.831	123.748
402-U1612A-39R-1-W-81/86	Sample39_Spot11	Core	4.94522	1.58973	30.1372	8.41967	-0.781764	3.08066	2344.13	1563.42	192056	9023.23	-0.205387	0.357592	1.09038	6.87868	0.602329	0.438107	910.336	27.336	357.207	60.6657	239.943	7.56458	1678.47	46.0211	0.324693	0.186001	0.0481979	0.0660804	435.422	17.6974	1225.85	40.9133	179.258	6.67299	869.685	34.6618	243.761	9.53148	3.47541	0.538897	328.063	12.4048	51.7095	2.04086	313.244	12.5377	62.2672
402-U1612A-39R-1-W-81/86	Sample39_Spot12	Rim	7.18642	3.0421	8.73579	9.32075	16.0437	15.5845	5408.91	3834.49	203278	12981.2	-1.15498	0.269398	12.83	42.1537	-0.0832495	0.0193693	873.954	99.8899	207.083	78.6016	169.682	26.4347	7008.72	2249.18	8.66332	4.34839	0.413793	0.096531	623.278	3.2771	2242.53	152.406	378.689	31.1743	2063.41	126.347	797.92	101.916	26.7998	6.25197	1008.84	143.628	188.009	44.9681	1150.88	276.641	259.392
402-U1612A-39R-1-W-81/86	Sample39_Spot12	Rim	3.21154	6.06472	19.886	9.32579	11.0435	9.07711	939.512	3576.37	189678	17012.9	-0.131544	1.00859	-7.80933	0.817502	0.245172	0.626932	809.106	23.1499	220.975	26.5231	200.383	24.6327	5639.39	1304.54	5.04746	1.73895	0.225802	0.228178	600.172	91.3086	1930.73	261.162	336.957	80.1963	1755.18	405.835	599.224	120.254	18.6511	5.78655	725.88	174.877	131.011	32.4086	789.138	224.521	167.109
402-U1612A-39R-1-W-81/86	Sample39_Spot12	Rim	2.85067	2.25565	20.3293	8.81739	7.36933	9.34132	72.0888	2173.08	192170	13669.6	-0.146566	0.468797	0.75338	7.63891	0.0964761	0.333472	824.299	32.6081	351.141	115.85	239.005	34.2896	3941.29	825.992	4.24231	1.79805	0.177231	0.159821	484.521	56.1383	1611.79	196.087	252.972	31.7606	1300.71	201.847	430.875	90.9012	16.1775	1.24821	516.082	94.8586	89.1894	20.0713	536.561	118.526	114.646
402-U1612A-39R-1-W-81/86	Sample39_Spot12	Core	2.66587	1.96343	20.1511	6.98481	3.08589	8.00037	1055.84	1901.27	201823	12235.1	0.178838	0.752414	4.67962	8.49635	0.163313	0.311392	842.238	51.8408	356.684	109.111	280.868	22.5512	2881.6	521.103	3.90253	1.65571	0.278916	0.186575	454.689	25.7917	1456.58	125.819	220.385	15.2948	1111.23	99.9552	339.447	45.8525	16.4836	0.942491	394.837	62.6808	64.4001	12.4506	399.293	67.6478	86.3728
402-U1612A-39R-1-W-81/86	Sample39_Spot12	Core	3.62336	1.69298	28.1699	5.0121	2.62229	3.27861	2321.04	1243.85	196564	11764	-0.123258	0.353417	-4.39284	3.05241	0.791014	0.391778	866.457	27.2606	289.787	50.9794	490.786	35.2856	1660.33	105.09	4.4142	0.778596	0.0384892	0.0422043	688.043	46.5214	1886.17	109.192	255.774	11.2479	1116.79	39.815	257.226	10.0963	28.2094	2.93666	245.987	13.4726	40.3227	2.1146	249.327	14.0738	51.7905
402-U1612A-39R-1-W-81/86	Sample39_Spot15	Rim	1.35655	2.46268	100.139	52.9115	26.3714	21.6911	482.06	2682.02	211836	63934.7	0.847772	1.15653	-2.88553	16.1067	18.0652	5.27827	645.363	52.1557	530.226	338.049	167.021	46.527	2160.11	775.478	1.14613	1.16052	-8.98778e-09	5.48463e-09	209.501	35.1447	804.716	285.113	140.156	57.6642	742.416	325.372	290.249	185.027	11.9222	10.7478	360.704	179.921	61.5277	35.9867	397.365	204.372	86.9885
402-U1612A-39R-1-W-81/86	Sample39_Spot15	Core	8.46759	1.70112	43.718	7.10169	-0.690889	2.21692	1109.88	1241.02	190912	6615.17	0.0972414	0.345238	1.167	4.00884	22.539	1.63951	868.02	19.4904	470.537	62.7557	343.77	24.7371	1120.2	110.535	3.46354	0.527523	0.0099463	0.0196144	675.167	56.3227	1662.96	113.561	213.287	11.9959	919.109	39.2124	201.865	8.25872	9.99326	0.741115	210.665	11.4548	30.4795	2.16281	179.014	15.7659	36.0835
402-U1612A-39R-1-W-81/86	Sample39_Spot16	Rim	5.54995	3.7329	50.9659	17.9472	5.47487	7.83786	2594.99	1408.41	217120	73127.9	-0.775003	0.375516	-1.65779	7.74266	1.14525	1.22261	940.721	60.0753	378.771	97.343	165.209	17.3637	4554.51	392.268	4.15249	1.45495	-1.27701e-08	1.80184e-09	600.047	107.839	1929.52	188.002	280.299	14.4955	1452.77	95.0346	476.191	15.827	12.4358	1.38088	614.476	69.2079	106.529	13.4999	634.053	69.7023	142.009
402-U1612A-39R-1-W-81/86	Sample39_Spot16	Rim	3.45221	2.56726	40.5029	9.06404	1.47566	4.09699	2629.39	1852.28	195359	9225.69	-0.25546	0.441115	6.87959	6.82608	1.72	0.691168	979.619	32.4469	409.782	64.1379	227.823	18.4311	2819.64	363.805	3.67093	1.05845	-1.88627e-08	2.15051e-09	822.958	59.6718	2234.63	129.351	299.041	16.4052	1422.19	91.228	363.533	27.2179	12.3468	1.09577	420.525	40.4686	67.0782	8.21739	398.014	49.4925	85.9945
402-U1612A-39R-1-W-81/86	Sample39_Spot16	Core	1.44115	1.90128	36.323	7.04313	1.26365	4.01035	1533.94	1243.1	192137	10529.7	-0.418058	0.399315	10.9151	9.76638	2.08086	0.771814	923.581	30.1527	478.151	65.0038	278.433	8.34927	1622.77	117.109	4.64158	0.880739	0.0505945	0.0691473	892.814	55.8994	2289.78	153.761	295.64	23.7864	1274.73	100.382	283.542	19.2842	11.4057	0.948913	285.134	19.7148	43.7953	3.53977	244.151	18.1875	49.9042
402-U1612A-39R-1-W-81/86	Sample39_Spot16	Core	3.74375	1.83561	48.6258	15.701	1111.94	485.781	3533.86	2637.58	188039	11027.2	-0.45418	0.360148	0.370057	9.34683	3.94628	1.38126	977.209	35.7612	431.432	92.2844	281.367	13.3055	1627.16	81.1326	5.33507	1.44382	0.31533	0.239017	816.082	43.6414	2058.61	103.094	265.918	10.9125	1140.76	65.2804	256.66	13.4754	10.5387	1.20483	268.434	13.1559	42.867	2.78231	242.081	15.0573	51.9342
402-U1612A-39R-1-W-81/86	Sample39_Spot17	Rim	2.3486	1.98461	26.7782	9.19309	14.9878	11.0449	1405.28	1894.83	191357	15572.4	0.449536	0.529733	3.80873	7.65655	9.78352	2.25788	821.326	47.9327	337.195	90.7649	231.579	24.265	2231.49	187.055	1.38343	0.337636	0.0600518	0.0810536	255.194	16.8701	807.186	74.1415	131.204	8.69034	703.625	42.2053	235.468	14.2844	7.89806	0.792695	315.362	30.1197	54.3907	5.68925	328.313	28.7415	71.896
402-U1612A-39R-1-W-81/86	Sample39_Spot17	Core	6.11991	1.76108	223.163	96.196	225.858	104.546	2465.86	1303.24	190723	10474.9	0.283055	0.727043	19.0945	13.914	10.5197	1.69091	909.554	23.5953	885.99	227.298	477.168	28.5565	1448.94	82.3836	2.21115	0.662868	0.417291	0.200423	491.143	29.8944	1312.4	65.4678	178.055	8.09213	797.35	37.7927	191.015	10.5639	14.8308	1.15516	205.138	9.00438	33.2003	1.93414	209.933	12.2764	45.9309
402-U1612A-39R-1-W-81/86	Sample39_Spot19	Rim	5.12328	1.76224	811.043	873.263	187.01	194.52	2178.83	5795.5	178967	25095.4	0.477738	1.4217	2.9704	12.1221	0.595086	0.871422	769.705	47.1851	595.868	125.014	387.183	40.0372	2150.81	471.85	2.40717	0.882773	7.72072e-07	1.09659e-07	837.714	116.398	2267.29	363.846	307.238	72.8544	1388.95	228.259	362.472	99.5624	14.0195	1.20999	394.038	107.665	61.9212	18.4696	364.74	99.3135	78.7375
402-U1612A-39R-1-W-81/86	Sample39_Spot19	Core	6.94517	2.23308	94.0448	13.7827	4.6746	6.00976	297.397	1038.04	203727	22661.9	0.53739	0.653875	-0.677956	3.34771	8.08699	2.00628	755.129	31.7167	714.974	126.328	441.856	25.7981	1093.73	98.1788	3.53651	0.899585	1.13353e-06	1.17905e-07	733.535	34.24	1922.86	87.6512	237.028	8.85317	1039.21	37.7253	228.537	10.7761	10.7367	1.12358	220.816	14.5829	31.4235	2.74255	183.635	15.49	36.6073
402-U1612A-39R-1-W-81/86	Sample39_Spot19	Core	5.4205	1.68999	115.555	10.7055	-0.148157	3.57449	-888	1594.79	202693	5607.16	0.449236	0.425863	4.00674	6.45516	10.8488	1.65348	805.928	26.4236	920.933	96.4315	511.73	12.2161	647.163	21.0593	3.39084	0.722331	2.03447e-06	1.14608e-07	861.371	24.0277	2040.61	56.6986	248.194	7.0971	1010	18.6583	189.806	9.36864	11.9921	0.917832	170.854	9.4581	22.1661	1.02636	120.829	5.89363	24.4203
402-U1612A-39R-1-W-81/86	Sample39_Spot23	Rim	4.46202	3.65437	34.5797	25.4288	5.74152	4.56153	1399.11	2302.68	221547	32108.4	-0.0489399	0.799929	0.666016	7.44663	1.4528	1.05023	787.463	79.3455	303.362	71.5411	147.136	9.01346	4306.57	307.198	2.25178	0.561074	0.125385	0.161398	354.484	25.2616	1331.86	90.5424	218.243	9.09161	1210.74	82.6839	457.814	29.1425	14.2868	0.484568	598.691	24.7022	102.821	9.92211	676.013	37.7654	143.807
402-U1612A-39R-1-W-81/86	Sample39_Spot23	Rim	6.40255	1.90605	35.1208	5.07336	5.04812	4.91861	3166.11	1312.58	182518	28424.9	0.225799	0.384187	-1.87246	4.69043	7.2276	2.54816	839.358	61.4801	377.657	54.8069	161.75	14.0176	3918.32	199.892	5.40229	1.31329	0.158358	0.127126	441.205	39.3043	1493.12	114.125	244.378	23.3839	1316.21	84.3148	442.061	24.7254	12.6602	0.580284	554.327	34.3609	96.212	7.80566	606.405	38.2057	133.215
402-U1612A-39R-1-W-81/86	Sample39_Spot23	Rim	5.44533	2.11198	33.3956	9.40147	7.06058	4.71693	2571.85	989.132	193047	16285.9	-0.0104381	0.65217	-2.4398	4.15036	10.7345	1.3901	816.307	36.1629	431.456	90.0819	189.652	11.7765	3564.28	262.62	6.32557	1.28263	0.0908811	0.0970673	492.383	22.1428	1569.27	78.9619	248.461	15.1952	1292.91	70.151	415.795	30.3265	13.2667	1.0499	490.306	46.3339	87.4356	8.72042	554.454	52.3578	116.995
402-U1612A-39R-1-W-81/86	Sample39_Spot23	Rim	11.9068	2.98609	30.8001	8.6496	14.4802	4.83807	866.439	905.956	188302	8221.26	-0.01613	0.456006	-1.16175	3.3875	14.4711	1.6222	813.537	24.1181	573.937	60.4204	212.582	4.94812	2955.44	96.6394	3.52819	0.635746	0.0835754	0.0701042	442.029	22.1749	1351.58	69.8297	210.419	9.17587	1049.57	45.141	336.279	13.4388	11.7223	0.625943	412.28	14.9712	69.9447	2.87884	444.955	16.0226	93.228
402-U1612A-39R-1-W-81/86	Sample39_Spot24	Rim	6.68322	2.58986	31.0257	18.587	18.9526	13.7058	1871.01	5168.93	187211	7191.14	0.0969533	1.31617	-5.37895	1.23221	1.41486	1.65793	799.127	46.2634	422.537	254.075	155.928	4.95178	2319	499.266	1.18154	0.619891	0.000274239	5.20255e-05	197.373	17.1456	682.971	103.2	117.992	25.1307	653.428	138.462	240.809	61.4386	6.37081	1.00778	341.942	76.9744	57.0108	19.4842	348.173	103.927	81.9867
402-U1612A-39R-1-W-81/86	Sample39_Spot24	Core	3.51329	2.72194	38.2577	8.71892	159.832	58.3942	1417.53	950.994	199556	7644.23	0.290338	0.4553	-0.662485	3.78993	1.41647	0.451292	864.61	23.9511	422.56	75.7345	305.096	37.2098	1679.41	120.874	2.78282	0.674773	0.0875592	0.0781711	340.876	35.7869	947.231	79.2737	139.208	9.58271	678.297	28.1013	196.54	8.06261	8.40496	0.869201	241.433	12.9675	39.3543	3.68895	245.379	20.3016	53.5681
402-U1612A-39R-1-W-81/86	Sample39_Spot24	Core	3.45208	1.5564	39.6938	18.8646	8.1133	9.46661	-538.796	1468.32	195968	10647.6	0.62477	0.774202	-2.11999	5.50156	6.37732	1.26959	974.188	35.4843	465.77	77.5976	580.011	32.3257	797.159	52.3812	4.32649	1.05948	0.000353422	1.86868e-05	669.51	21.0146	1627.01	50.6484	207.371	5.98943	850.024	39.7784	167.667	11.519	18.7438	1.38664	151.562	6.57564	20.9582	1.12636	127.903	7.37045	25.0238
402-U1612A-39R-1-W-81/86	Sample39_Spot25	Rim	-0.626901	2.8908	10.9483	0.522218	22.8583	9.96811	323.992	1346.4	187845	31695.6	0.268427	1.59922	12.8207	0.609634	0.910401	1.16771	733.404	106.363	263.761	109.073	145.757	16.1014	3844.64	429.215	1.18264	1.18355	0.489598	0.655659	229.22	7.16115	897.885	110.064	165.389	24.8367	895.253	64.6296	383.593	52.5919	12.4051	2.65048	524.772	81.3647	88.8788	5.41418	565.428	34.5329	122.64
402-U1612A-39R-1-W-81/86	Sample39_Spot25	Core	1.3727	1.37609	19.3381	7.63745	11.3354	7.11009	1560.52	1275.01	195803	20723	0.541053	0.646235	3.38677	6.15043	4.34229	1.18449	732.579	32.8732	241.528	64.4848	250.041	31.6649	2279.08	190.73	2.20553	0.571153	0.288797	0.187918	238.119	23.0885	828.217	52.2076	132.428	6.74606	704.851	32.1188	242.439	12.8674	8.50088	1.04335	321.217	19.9532	54.7021	3.64386	341.837	26.9878	73.589
402-U1612A-39R-1-W-81/86	Sample39_Spot25	Core	3.22619	2.04803	60.5391	18.7333	198.405	111.139	423.795	1368.93	187956	9291.99	0.00733538	0.330098	22.9963	16.7424	4.51998	1.18053	776.977	26.9585	386.337	79.8988	429.409	29.9893	1704.71	118.299	3.0192	0.781784	0.425576	0.240693	378.686	27.8732	1137.11	62.6713	171.193	7.71549	837.021	37.0119	236.417	9.09905	12.109	0.934583	260.89	15.3183	42.2674	2.55653	259.344	16.7462	54.8109
402-U1612A-39R-1-W-81/86	Sample39_Spot29	Rim	2.25742	2.13404	69.4618	21.2146	31.3821	38.6403	570.506	1139.41	201671	41970.8	0.217783	0.669773	5.02768	8.41359	5.28124	3.53666	880.697	151.721	575.869	196.431	186.52	16.7885	2968.26	238.971	2.61795	1.48149	0.0583974	0.132922	653.709	135.099	1977.05	317.41	290.229	50.7685	1252.9	180.757	397.942	50.8065	11.6252	0.995239	452.277	30.9799	76.9493	8.31764	487.031	54.2609	98.0727
402-U1612A-39R-1-W-81/86	Sample39_Spot29	Core	1.61455	1.17433	48.1703	7.51292	0.474677	2.7277	-31.4088	1028.89	194297	8082.5	0.232586	0.362852	-3.09431	2.40216	9.37344	1.14097	985.529	25.26	473.573	56.3714	351.124	19.2144	1542.24	176.983	1.56033	0.466957	-0.00926162	0.000252196	1166.75	35.6452	3014	125.998	377.523	13.1249	1606.86	62.5839	329.351	18.1533	15.881	0.818807	320.088	20.602	45.7065	3.88499	262.283	23.3086	51.1413
402-U1612A-39R-1-W-81/86	Sample39_Spot30	Rim	1.85351	2.36787	277.194	319.284	125.47	65.7553	6467.31	21144.5	180571	97477.4	-0.486359	0.620951	-18.1042	23.1167	-0.358503	0.459232	994.526	803.796	729.39	253.863	145.926	78.221	5941.23	5403.56	0.286213	0.648925	-0.0188616	0.0242333	457.896	355.729	1830.45	1826.47	325.81	333.846	1828.89	1772.52	808.386	865.02	20.423	22.3923	1283.57	1461.78	208.887	233.13	1294.66	1495.28	265.322
402-U1612A-39R-1-W-81/86	Sample39_Spot30	Rim	1.90069	3.12412	67.3022	25.4733	29.8149	30.75	2022.96	1962.4	218335	39423.4	-0.551654	0.735488	-2.71331	7.49876	5.78091	2.4903	881.936	38.2783	427.844	85.4303	177.392	21.0875	3550.98	271.028	2.28537	0.664444	-0.00637341	0.000371052	437.967	54.8481	1462.93	177.723	233.111	28.7907	1167.62	205.881	377.341	30.1727	10.341	1.35212	502.508	45.2455	92.2292	10.5207	564.826	75.749	112.922
402-U1612A-39R-1-W-81/86	Sample39_Spot30	Core	1.08758	1.60347	47.98	8.0627	1.14179	3.59094	1683.38	1690.26	205532	31390	-0.0742207	0.575972	5.37264	7.39388	6.82253	1.63082	863.099	47.3641	405.781	113.036	204.562	22.3805	2627.72	260.477	2.47894	0.631219	-0.00541688	0.000386707	686.664	91.2239	1960.01	182.659	273.229	25.9547	1238.44	90.0679	347.689	20.0655	12.1495	0.758914	406.464	30.651	66.9239	5.91118	396.769	46.6014	80.2725
402-U1612A-39R-1-W-81/86	Sample39_Spot30	Core	2.78152	1.70561	50.5484	8.32916	3.15218	3.47143	1237.1	945.032	191560	13021.2	0.0114112	0.424177	-0.496674	3.56234	8.4427	1.27431	923.862	32.6537	459.696	55.7877	335.636	21.8314	1443.99	199.548	1.05065	0.291194	-0.00422459	0.000348363	847.732	30.7751	2228.5	73.5583	297.396	13.3603	1247.88	72.6461	264.892	23.1095	11.6403	0.868205	287.851	25.9662	40.6096	4.61349	237.914	26.8287	47.1084
402-U1612A-39R-1-W-81/86	Sample39_Spot31	Rim	-0.228073	3.30232	138.223	75.3222	122.349	46.2068	3700.85	2567.7	182736	11448.7	-0.161168	0.602739	-2.48693	7.33712	1.01663	0.873731	887.976	44.6462	433.773	95.21	160.876	11.9979	3971.54	340.725	1.75418	0.76097	0.0582732	0.115014	696.155	75.4588	2124.15	152.251	326.373	23.2786	1509.13	81.1058	489.139	63.1198	12.7739	0.958715	586.827	83.8056	103.494	13.057	638.541	85.7285	130.543
402-U1612A-39R-1-W-81/86	Sample39_Spot31	Rim	2.9481	3.16052	305.526	61.3895	152.148	32.0793	2025.8	1960.51	206015	15266	0.00908139	0.442222	0.210669	10.6836	1.36938	0.65276	966.69	55.8481	598.674	129.032	224.862	32.8574	2985.96	307.605	1.89809	0.600001	0.0354109	0.0689774	911.745	77.1625	2504.99	228.46	348.73	15.3035	1581.09	71.5331	417.509	21.2082	14.8085	1.51073	458.591	28.0537	73.8404	7.05575	451.191	46.2427	94.7082
402-U1612A-39R-1-W-81/86	Sample39_Spot31	Core	3.471	2.49866	154.197	40.5477	42.2211	23.1391	2279.37	1775.03	175680	13586.1	0.442183	0.657334	-4.34348	3.57445	0.517969	0.478845	903.713	57.6563	556.73	140.513	301.323	23.8669	1564.72	270.413	3.11705	0.808879	0.000972113	4.93275e-05	918.246	63.26	2366.78	189.012	308.878	26.0302	1345.8	108.262	294.05	32.6884	14.4318	1.93678	287.652	41.9825	43.1368	6.99765	245.463	40.6913	50.2485
402-U1612A-39R-1-W-81/86	Sample39_Spot31	Core	4.16625	2.18837	62.2967	10.6034	2.474	5.50942	-1006.11	1896.12	202509	15493.8	0.586924	0.925538	4.09313	15.4144	1.16249	0.778105	965.187	39.9231	648.106	123.271	414.152	21.2527	908.251	55.1323	4.07123	0.793515	0.00118453	6.46128e-05	924.343	44.871	2312.61	136.543	284.747	12.4471	1201.08	69.0908	229.256	12.4122	12.7904	1.36095	223.802	16.9535	28.2992	2.11806	162.318	13.5657	32.4751
402-U1612A-39R-1-W-81/86	Sample39_Spot32	Rim	-0.140575	4.06631	21.7296	15.7318	1.33672	4.19835	763.269	3013.21	181885	17995.8	0.311296	1.05373	2.1977	10.8896	0.718913	0.665084	917.104	61.684	293.935	138.364	148.743	21.1183	4322.89	310.173	1.90792	0.860822	-0.000801463	0.000211328	665.861	86.6037	2057.52	301.739	321.724	36.1841	1607.67	212.403	551.076	88.5491	13.4801	1.43622	684.191	89.2562	117.148	21.807	744.255	132.789	160.854
402-U1612A-39R-1-W-81/86	Sample39_Spot32	Rim	3.69938	2.45003	50.9232	8.12201	1.6747	4.14668	2018.93	1167.37	200214	17624.2	-0.315948	0.469052	-2.83493	4.34131	1.68516	0.829222	925.175	31.3073	488.805	55.3055	223.555	17.8078	3117.86	349.876	1.54999	0.729182	0.0677411	0.0918826	866.572	50.6915	2399.94	95.3457	330.933	17.8474	1584.09	48.7515	426.771	29.3755	14.4112	1.73474	480.024	53.4903	75.9343	8.11578	456.313	51.5571	97.642
402-U1612A-39R-1-W-81/86	Sample39_Spot32	Core	4.28127	2.46309	52.7387	6.6588	4.45853	3.76905	1423.02	1653.65	204411	10434.6	-0.1928	0.482312	-1.88292	3.95401	1.45224	0.65246	943.337	28.9351	689.112	134.303	279.72	22.0141	2104.92	299.238	2.76354	0.65441	0.044418	0.062457	919.58	30.8761	2437.35	68.4107	319.985	14.3394	1425.98	73.0258	334.134	27.9182	14.0858	1.16616	351.724	33.8554	53.7946	6.29119	318.654	41.5456	64.9378
402-U1612A-39R-1-W-81/86	Sample39_Spot32	Core	2.4375	1.42953	74.21	10.6783	3.73176	3.3987	1628.76	1114.42	201293	10443.3	-0.306608	0.373988	6.0962	6.54131	2.74659	0.774915	945.64	29.8473	587.868	50.4384	390.655	12.705	934.11	87.0336	4.04597	0.693742	-0.00219296	0.000151631	879.472	23.5101	2205	56.1562	278.633	8.60327	1151.01	39.1224	228.619	10.9299	12.8028	0.629374	216.143	13.5695	30.0462	1.85033	165.537	11.5331	32.093
402-U1612A-39R-1-W-81/86	Sample39_Spot33	Rim	-1.54225	11.6711	172.328	85.6098	189.941	136.571	4081.08	2731.48	230715	98472.6	-0.795552	0.976174	-0.532743	10.3524	2.29083	2.13628	861.304	96.3088	680.307	191.343	159.288	24.53	4094.4	1368.89	1.19496	0.667425	-5.15203e-05	3.11082e-05	373.014	73.8101	1412.01	437.784	221.407	83.9186	1268.62	454.352	458.39	194.555	13.3296	5.06183	609.259	313.751	111.957	51.9645	797.094	453.438	160.53
402-U1612A-39R-1-W-81/86	Sample39_Spot33	Core	2.50978	0.972051	53.6736	8.91838	12.8693	5.51755	1879.49	1186.26	189169	7628.55	0.263278	0.28863	7.05885	5.18472	1.15258	0.367409	941.453	34.8137	457.409	64.2859	318.205	21.8599	1401.75	131.552	2.57808	0.687764	-7.82659e-05	6.71165e-06	716.989	50.734	1827.03	113.898	241.275	12.3637	1026.8	49.9388	228.118	10.9284	9.94854	0.790911	241.877	15.582	36.046	2.97041	213.344	19.1125	44.0636
402-U1612A-39R-1-W-81/86	Sample39_Spot34	Rim	0.027841	6.44306	34.9581	22.4712	12.1971	24.1943	3015.96	783.974	194356	42414.4	1.45984	1.6032	-3.42588	0.811512	1.18446	1.24314	800.756	61.9129	628.334	160.976	177.916	16.7419	3715.25	751.298	2.88232	0.682689	0.000151286	2.53919e-05	541.729	101.1	1761.92	370.997	261.581	43.5856	1293.09	168.816	433.196	79.9396	15.6953	3.20778	572.324	92.5397	95.8027	24.025	557.12	104.069	123.35
402-U1612A-39R-1-W-81/86	Sample39_Spot34	Rim	2.48734	2.43388	44.745	8.02946	-1.3354	4.16049	3224.89	1816.23	177263	25421.5	0.381228	0.533822	4.42989	8.28319	0.227944	0.323561	955.205	77.2657	484.561	90.1617	269.366	28.2529	3965.87	644.267	11.8746	2.6747	0.000185795	1.79548e-05	1374.21	181.862	4026.28	405.786	562.953	65.095	2420.48	267.802	605.775	67.2145	31.0652	3.79577	675.69	117.923	106.097	17.4259	627.88	109.347	127.193
402-U1612A-39R-1-W-81/86	Sample39_Spot34	Core	2.82066	1.91394	70.159	12.878	-0.126246	3.87531	2892.88	1536.63	206646	32162.2	0.183988	0.539722	5.06148	7.58913	0.00271733	0.000117013	1008.9	51.0359	614.515	85.5131	389.817	29.005	2444.94	292.793	11.9954	1.82598	0.141641	0.133829	1630.42	86.7262	4386.15	251.458	590.678	34.9334	2397.61	134.557	482.829	29.3082	36.342	2.11552	457.55	38.7286	65.8659	7.78105	385.092	48.3673	77.0275
402-U1612A-39R-1-W-81/86	Sample39_Spot34	Core	3.20515	1.94462	99.1282	12.123	-0.0686302	2.57815	2569.9	1416.65	187548	8499.77	0.34338	0.594944	13.6478	10.7017	0.830365	0.455217	943.232	21.4635	709.919	77.9907	558.177	19.1025	1257.8	55.436	9.34057	1.31135	0.000353795	1.1088e-05	1340.21	44.6666	3413.94	102.964	438.623	16.8214	1827.81	62.31	327.125	11.1737	31.6043	1.30677	293.325	13.5101	40.3729	1.76014	224.765	8.47521	44.8956
402-U1612A-39R-1-W-81/86	Sample39_Spot35	Rim	1.15996	1.76509	24.9615	9.66655	33.2479	36.041	1356.85	1857.53	191970	10621.2	0.0517019	0.435621	1.84176	5.26472	7.77234	4.16329	859.203	38.9454	340.356	65.8913	209.2	30.2916	2449.45	411.971	3.00631	1.14761	-0.000641916	7.33316e-05	290.047	29.5932	871.331	77.3714	141.552	9.68553	715.823	44.3576	240.458	20.5063	10.4436	1.47947	333.111	45.4718	56.887	7.53441	356.083	57.1948	75.4732
402-U1612A-39R-1-W-81/86	Sample39_Spot35	Core	2.77836	2.0499	31.3152	9.34604	4.33033	4.49911	284.304	1565.52	184088	14449.3	0.908451	0.967449	3.87242	9.80351	11.5067	1.77846	911.199	57.2319	356.154	114.006	380.538	18.8093	1533.63	142.032	5.49346	0.97775	-0.00103715	6.6099e-05	506.002	44.5156	1376.68	103.111	198.743	14.6425	928.914	50.3391	219.053	17.8735	18.1945	2.70643	253.31	14.5366	38.1817	4.46659	223.819	20.6451	45.7441
402-U1612A-39R-1-W-81/86	Sample39_Spot35	Core	3.49931	1.5319	40.5949	10.0939	0.55759	3.39638	2042.23	1053.67	181405	9450.67	0.0323019	0.505054	4.88679	7.89736	10.6316	2.72716	949.247	50.149	339.938	95.5644	486.499	24.4071	1154.88	42.8256	5.96014	1.22186	-0.00161151	0.000118953	643.026	38.7405	1690.19	74.2734	228.59	9.65171	1033.23	42.3105	230.064	10.2511	25.4079	1.86935	220.72	12.7889	32.7584	1.50002	182.726	10.2551	35.0681
402-U1612A-39R-1-W-81/86	Sample39_Spot36	Rim	1.64674	5.90754	23.8324	9.07776	-1.17658	10.4665	10650.6	5761.73	208957	57516	0.846742	1.57041	-0.609861	9.06908	1.75138	1.58208	939.588	164.152	444.437	121.187	151.302	29.3449	4423.28	1076.74	1.72641	0.741776	-0.00275756	0.000765839	438.167	96.0708	1543.92	256.306	219.879	44.6508	1210.01	242.445	416.014	105.578	11.2591	3.78839	624.997	222.808	110.057	29.1671	646.181	186.004	145.999
402-U1612A-39R-1-W-81/86	Sample39_Spot36	Rim	3.9604	3.9404	40.4654	16.5114	3.58162	5.20804	9037.38	3908.93	196264	17503.4	0.563848	0.83795	3.91261	7.76793	4.78424	2.05288	962.787	63.4436	486.779	161.677	182.278	19.2122	3048.52	399.129	2.29714	1.26105	-0.00240307	0.000176393	522.038	34.2579	1609.97	93.3342	223.969	14.519	1124.62	63.136	361.515	43.2996	10.0592	1.38457	439.131	85.5333	75.4503	14.758	452.968	51.4196	99.0122
402-U1612A-39R-1-W-81/86	Sample39_Spot36	Core	4.89959	1.93634	48.7547	24.4423	148.849	73.8293	15142.3	3140.33	188004	7301.94	0.514759	0.364057	5.09336	5.88615	10.4188	1.71517	961.486	34.1995	424.462	63.1538	254.346	14.5839	1893.08	157.925	5.38476	0.757925	-0.00202368	0.000117106	693.434	38.0545	1852.37	78.1215	253.433	14.0456	1132.63	56.6072	281.704	17.1978	11.07	0.639449	309.777	20.2374	47.5818	3.59386	290.015	24.7823	57.4622
402-U1612A-39R-1-W-81/86	Sample39_Spot36	Core	2.27023	0.0770431	49.309	11.4684	5.63794	11.0709	47176.7	17928	186997	33271.1	0.245961	1.17836	8.85359	28.1359	13.4219	4.42023	921.881	40.4593	527.557	176.142	265.986	14.4852	1756.87	177.781	6.08039	3.49161	-0.0012543	6.01959e-05	813.941	22.4563	2151.43	149.6	272.86	35.7881	1192.38	123.503	297.015	67.1502	13.7594	3.04978	297.446	60.5042	47.5578	7.25327	294.706	53.4305	59.1559
402-U1612A-39R-1-W-81/86	Sample39_Spot37	Rim	-1.81358	5.11711	45.7457	12.4293	-2.40941	10.9869	4410.86	7456.92	213318	33606	0.234856	0.00611915	22.2473	17.81	0.396198	0.988444	810.017	245.153	269.417	86.9266	173.084	69.9588	2454.95	260.921	2.09693	1.84182	0.000278519	1.65549e-05	199.079	42.7783	850.714	31.4159	132.799	6.74842	667.641	121.818	251.024	10.4535	7.58393	0.393228	363.735	13.8747	52.7473	4.87472	362.206	32.9783	79.2068
402-U1612A-39R-1-W-81/86	Sample39_Spot37	Core	4.51084	1.56582	35.0032	6.48766	0.460123	2.54316	6356.17	2731.5	194475	12270	0.50398	0.370457	1.80443	4.21923	2.02891	0.687235	929.616	44.2855	337.451	41.6483	411.15	32.2583	1465.41	77.9421	3.93118	0.736044	0.000402205	1.81502e-05	431.773	38.9093	1271.84	97.7887	177.298	12.4138	829.345	51.5966	209.538	8.34818	14.2924	1.44184	233.784	10.8895	37.0875	2.06677	218.575	12.749	46.987
402-U1612A-39R-1-W-81/86	Sample39_Spot43	Rim	-0.840393	6.32139	41.2903	15.1764	1.077	11.4532	954.82	4063.28	236427	58832.3	0.807233	1.7347	0.606906	16.7494	2.85926	2.81166	777.324	111.081	352.362	101.827	197.846	17.6007	4017.09	1106.84	2.52095	1.63672	0.542771	0.485708	346.091	93.2667	1357.2	477.692	224.258	94.7238	1217.44	496.329	449.573	165.323	15.4588	7.08809	623.753	380.12	117.157	65.1147	766.192	445.246	165.803
402-U1612A-39R-1-W-81/86	Sample39_Spot43	Rim	4.59892	3.23396	28.7252	20.4247	11.7252	22.1208	2620.31	3720.48	199412	24481.8	0.0664268	0.879547	12.7235	23.397	1.10687	1.13952	783.767	91.7541	328.836	132.512	208.468	32.8246	2664.78	225.18	1.49265	0.864833	0.224187	0.183952	253.268	30.9697	949.405	160.646	142.331	19.2706	752.001	80.4844	268.956	28.6581	8.44347	0.785286	350.356	55.5805	63.9273	6.62823	383.543	28.6378	86.7337
402-U1612A-39R-1-W-81/86	Sample39_Spot43	Rim	8.03612	1.04774	38.1932	32.4341	42.2607	59.7882	4963.87	1124.2	193246	15413.6	0.589942	0.972299	-6.91056	1.17121	4.64503	1.11279	790.998	6.05546	424.644	33.9523	212.308	32.2293	2194.29	206.675	1.14304	0.194012	0.366511	0.0622089	239.29	36.7277	812.679	58.8007	132.402	16.7082	629.721	3.67038	209.39	23.0355	8.03349	3.61516	280.639	0.278779	49.7833	1.9863	309.934	11.4794	70.6966
402-U1612A-39R-1-W-81/86	Sample39_Spot43	Core	0.650969	4.72763	282.727	66.2446	374.542	93.2839	-1426.15	1419.5	172414	5532.86	2.57155	1.3428	34.8885	23.3957	8.10168	2.17376	743.979	18.4852	1632.95	124.846	256.548	15.0195	1796.14	161.601	2.42742	1.35125	0.840623	0.885328	244.705	13.5701	753.152	13.3693	123.652	6.48394	596.324	13.109	187.613	12.1602	7.73013	0.321761	258.072	31.3915	42.4817	0.802542	282.54	23.8871	58.4756
402-U1612A-39R-1-W-81/86	Sample39_Spot43	Core	4.0441	1.5037	24.719	4.87946	8.31114	5.90409	7999.99	3066.72	194969	11127.2	0.398247	0.42168	-3.28576	3.64226	8.32749	1.67432	825.086	29.9189	282.18	41.0566	401.876	24.5227	1589.16	74.7405	1.76337	0.513676	0.121899	0.0927105	369.089	20.1905	1093.97	57.4114	155.52	6.72207	737.486	29.5964	194.691	9.54253	13.3812	1.26071	226.661	6.76879	38.1559	2.11617	239.149	11.4115	51.0965
[truncated: 49 more columns]
