# Supplementary material for: Granitic intrusions enhance strain localization and rapid mantle exhumation along an oceanic detachment fault
Source: Sci Adv. 2026 Jun 3;12(23):eaec6950. doi: 10.1126/sciadv.aec6950 (PMC13232567; doi:10.1126/sciadv.aec6950)
Supplement: Supplementary file 2 — Tables S1 to S6 [file sciadv.aec6950_tables_s1_to_s6.zip › SupplementaryTables/SuppTable5_Amphibole-EPMA.xlsx]

## Sheet: Summary Data
		Det.Lim. (wt.%)	0.0998	0.0291	0.0548	0.0218	0.0346	0.0394	0.0292	0.0226	0.0749	0.0169	0.0232	0.0204
SAMPLE	LINE	REL. LINE	SiO2	TiO2	Al2O3	Cr2O3	FeO	MnO	MgO	CaO	Na2O	K2O	Cl	F	TOTAL		Si %ERR	Ti %ERR	Al %ERR	Cr %ERR	Fe %ERR	Mn %ERR	Mg %ERR	Ca %ERR	Na %ERR	K %ERR	Cl %ERR	F %ERR		X-POS	Y-POS	BEAMCURR
ArenalHbl-1	116	1	41.4795	1.3565	15.4857	0.0357	11.3952	0.0155	14.1919	11.4445	1.9587	0.1771	0	0.023	97.5633		0.281675	2.50411	0.437829	45.2446	0.741036	17.418	0.588401	0.514085	2.14551	12.1007	125.748	522.073		39.9672	-32.331	19.48
ArenalHbl-1	117	2	41.4287	1.3305	15.5065	0.0375	11.3843	0.0153	14.2443	11.5345	1.8937	0.1831	0.0176	0.123	97.699		0.280675	2.37606	0.4358	43.1195	0.744381	17.5509	0.585964	0.514629	2.19186	11.3548	60.406	111.475		39.965	-32.348	19.46
ArenalHbl-1	118	3	41.447	1.3349	15.5469	0.0295	11.4323	0.017	14.1586	11.4982	1.8795	0.1694	0	0.0307	97.544		0.280913	2.38594	0.435389	54.2876	0.737758	15.4493	0.590295	0.514893	2.1377	13.3123	40.4226	421.418		39.973	-32.337	19.47
KakanuiHbl-1	119	1	40.323	4.7878	14.9231	0	10.9057	0.0137	12.7199	10.3516	2.5169	2.0087	0.0153	0.0998	98.6655		0.328409	1.16704	0.464848	188.249	0.686442	18.4172	0.472579	0.538365	2.21759	1.21582	75.7195	132.569		35.0169	-31.405	19.45
KakanuiHbl-1	120	2	40.4312	4.7536	14.8615	0	10.9246	0.0133	12.8016	10.3335	2.4981	1.9637	0.0099	0.2828	98.8738		0.328045	1.17297	0.467783	296.201	0.678316	18.6305	0.469124	0.539507	2.22245	1.23371	111.354	48.4288		35.0148	-31.418	19.47
KakanuiHbl-1	121	3	40.2259	4.7481	14.8248	0	11.0191	0.0093	12.8273	10.3079	2.6384	2.0413	0.0272	0.1148	98.7841		0.328557	1.17446	0.468165	132.245	0.680715	27.2288	0.469198	0.540367	2.12583	1.20308	40.0408	112.155		34.9995	-31.42	19.46
39_Am1	122	1	41.2562	0.9104	9.3631	0	26.3068	0.1163	5.7821	10.654	1.4163	0.9684	0.2264	0.2818	97.2818		0.316691	2.99187	0.620237	164.976	0.430852	3.79919	0.755065	0.526626	3.91849	1.84499	6.7023	48.0934		7.61259	-16.361	19.46
39_Am1	123	2	41.8876	0.9106	8.4914	0.0146	26.6836	0.1144	6.1027	10.971	1.4154	0.9878	0.2235	0.4866	98.2892		0.310135	3.00152	0.695353	108.931	0.427828	3.89746	0.735343	0.51937	4.22031	1.83243	6.95057	27.7643		7.6343	-16.371	19.47
39_Am1	124	3	42.0564	0.9323	8.2032	0	27.1053	0.1233	5.6815	10.9403	1.3386	0.9943	0.2424	0.4856	98.1032		0.313735	3.02213	0.677933	94.6397	0.424377	3.70167	0.76794	0.519974	3.90904	1.8321	6.45149	29.8786		7.6504	-16.374	19.46
39_Am1	125	4	42.0738	0.8789	8.4274	0	27.5734	0.1317	5.4451	10.8572	1.3753	0.9764	0.216	0.3746	98.3298		0.313813	3.07138	0.666876	101.929	0.420654	3.51925	0.788597	0.521641	3.78594	1.82598	7.22552	272.871		7.6742	-16.383	19.45
39_Am1	130	9	41.4675	1.046	9.2133	0.0115	26.6224	0.1084	5.9824	11.0859	1.3942	1.1294	0.2539	0.4519	98.7668		0.316901	2.76509	0.630801	137.467	0.428494	4.03273	0.745084	0.516538	3.78594	1.68927	6.30549	30.8571		7.5914	-16.376	19.44
39_Am1	131	10	41.5807	0.9087	8.3801	0.0193	26.791	0.1201	6.2881	10.9534	1.3958	0.987	0.2193	0.1978	97.8413		0.311631	3.01885	0.667641	82.584	0.427288	3.75402	0.723766	0.519699	3.80896	1.83569	7.20521	71.2563		7.5977	-16.382	19.44
39_Am2	132	1	40.7384	1.3967	9.4412	0	27.1441	0.1194	4.4372	11.048	1.3913	1.1192	0.2038	0.3129	97.3522		0.32559	1.68102	0.58534	83.6925	0.424286	3.76956	0.893126	0.516557	3.16725	1.71313	12.6584	43.9536		9.7981	-17.424	19.45
39_Am2	133	2	40.4312	1.6979	9.0779	0	27.5823	0.1069	4.6617	11.1414	1.3592	1.1195	0.1791	0.2646	97.6217		0.341982	2.02867	0.493625	30.7705	0.437419	3.85184	2.2302	0.517065	3.55687	1.72647	10.3291	76.1714		9.81939	-17.438	19.45
39_Am2	134	3	41.1781	0.8816	8.9169	0	27.5867	0.1272	5.0447	10.9565	1.4067	0.9675	0.2139	0.2749	97.5547		0.318689	3.09959	0.646704	90.3358	0.413233	3.73246	0.826957	0.518867	3.85412	1.85231	10.22	76.2205		9.85439	-17.463	19.46
39_Am2	135	4	41.3121	0.9274	8.7794	0	27.7807	0.1222	5.5282	10.9773	1.4196	0.8909	0.2333	0.3294	98.3005		0.316643	2.9472	0.648475	344.306	0.418918	3.73806	0.787234	0.518626	3.72214	1.94919	10.8845	44.2745		9.8864	-17.473	19.48
39_Am2	140	9	41.4676	1.3254	8.8868	0	27.7366	0.1334	4.9316	10.986	1.3971	1.0269	0.1892	0.3525	98.4331		0.316449	2.36223	0.644433	376.598	0.419537	3.50949	0.838067	0.518652	3.83161	1.7818	10.6931	39.8014		9.79699	-17.597	19.48
39_Am2	141	10	41.1306	1.4427	8.7895	0	27.5136	0.1205	4.4878	11.2195	1.326	1.1187	0.2511	0.2955	97.6955		0.322366	2.18706	0.606033	163.919	0.418788	3.76286	0.883664	0.512372	3.62663	1.69043	9.23714	804434		9.78549	-17.595	19.46
ArenalHbl-2	142	1	41.5171	1.3707	15.4756	0.027	11.3571	0.0151	14.2139	11.4801	1.8763	0.1935	0.009	0.0153	97.5507		0.281864	2.48234	0.433584	59.0721	0.745086	14.1106	0.594176	0.513427	2.16222	12.6156	122.473	846.027		40.0201	-32.302	19.51
ArenalHbl-2	143	2	41.5264	1.331	15.5554	0.0532	11.3611	0.0179	14.1959	11.5863	1.8604	0.1769	0.003	0	97.6675		0.28137	2.39849	0.433711	31.0332	0.74214	15.0508	0.583539	0.510418	2.11561	11.7594	367.421	550.56		40.0158	-32.298	19.5
ArenalHbl-2	144	3	41.4424	1.3148	15.5225	0.0365	11.4669	0.0184	14.3081	11.5152	1.921	0.2555	0	0	97.8013		0.281165	2.42379	0.432965	44.3074	0.745424	14.5667	0.584836	0.512566	2.08036	17.1168	187.451	330.233		39.9938	-32.3	19.48
KakanuiHbl-2	145	1	40.2786	4.7607	14.9603	0	10.9656	0.0121	12.8378	10.3488	2.6049	2.0229	0.0361	0.046	98.8738		0.327703	1.17034	0.463909	95.4051	0.682086	21.2359	0.470618	0.539319	2.29086	1.2005	31.4468	289.73		35.0252	-31.382	19.48
KakanuiHbl-2	146	2	40.3983	4.7869	14.9795	0	10.9827	0.013	12.6991	10.3284	2.559	1.9765	0.0217	0.0689	98.814		0.325748	1.16488	0.461258	145.989	0.680674	19.4601	0.474985	0.539498	2.21244	1.21847	51.925	192.769		35.0248	-31.367	19.5
KakanuiHbl-2	147	3	40.3082	4.7461	14.9002	0	10.8881	0.0108	12.7996	10.3212	2.5719	2.0118	0.0203	0.13	98.7082		0.326506	1.17342	0.467079	95.4111	0.684177	23.3225	0.471711	0.540426	2.23244	1.21038	55.3496	104.094		34.9978	-31.377	19.5
		Arenal	41.46	1.41	15.47		11.469	0.15	14.24	11.55	1.91	0.21		OH	1.21
		Kakanui	40.37	4.72	14.9		10.919	0.09	12.8	10.3	2.6	2.05			0.94

## Sheet: Pressure and Temperature calc
SAMPLE	LINE	REL. LINE	SiO2	TiO2	Al2O3	Cr2O3	FeOTotal	FeO	Fe2O3	MnO	MgO	CaO	Na2O	K2O	Cl	F	O=F,Cl (calc)	H2O+	TOTAL		Normalization procedures used for average formula (apfu)	Fe3+/ΣFe used		Group	Subgroup of (OH,F,Cl)	Species		T (ideally 8 apfu)	Si	Al	T subtotal	C (ideally 5 apfu)	Ti	Al	Cr	Fe3+	Fe2+	Mg	C subtotal	B (ideally 2 apfu)	Mn2+	Fe2+	Ca	Na	B subtotal	A (from 0 to 1 apfu)	Na	K	A subtotal
39_Am1	122	1	41.2562	0.9104	9.3631	0	26.3068	18.915	8.215	0.1163	5.7821	10.654	1.4163	0.9684	0.2264	0.2818	-0.17	1.53	99.465		Si–Ca&Li=15 Si–Mg&Li=13	0.281		OH,F,Cl	Ca	hastingsite			6.456	1.544	8		0.107	0.183		0.969	2.392	1.349	5		0.015	0.082	1.786	0.116	1.999		0.314	0.193	0.507
39_Am1	123	2	41.8876	0.9106	8.4914	0.0146	26.6836	19.159	8.363	0.1144	6.1027	10.971	1.4154	0.9878	0.2235	0.4866	-0.26	1.43	100.298		Si–Ca&Li=15 Si–Mg&Li=13	0.282		OH,F,Cl	Ca	hastingsite			6.514	1.486	8		0.107	0.07	0.002	0.979	2.428	1.415	5.001		0.015	0.063	1.828	0.094	2		0.333	0.196	0.529
39_Am1	124	3	42.0564	0.9323	8.2032	0	27.1053	20.058	7.832	0.1233	5.6815	10.9403	1.3386	0.9943	0.2424	0.4856	-0.26	1.42	100.048		Si–Ca&Li=15 Si–Mg&Li=13	0.26		OH,F,Cl	Ca	hastingsite			6.573	1.427	8		0.11	0.084		0.922	2.56	1.324	5		0.016	0.06	1.832	0.091	1.999		0.314	0.198	0.512
39_Am1	125	4	42.0738	0.8789	8.4274	0	27.5734	20.432	7.937	0.1317	5.4451	10.8572	1.3753	0.9764	0.216	0.3746	-0.21	1.49	100.405		Si–Ca&Li=15 Si–Mg&Li=13	0.259		OH,F,Cl	Ca	hastingsite			6.558	1.442	8		0.103	0.106		0.93	2.596	1.265	5		0.017	0.068	1.813	0.101	1.999		0.314	0.194	0.508
39_Am1	130	9	41.4675	1.046	9.2133	0.0115	26.6224	18.875	8.61	0.1084	5.9824	11.0859	1.3942	1.1294	0.2539	0.4519	-0.25	1.41	100.789		Si–Ca&Li=15 Si–Mg&Li=13	0.291		OH,F,Cl	Ca	hastingsite			6.423	1.577	8		0.122	0.105	0.001	1.004	2.386	1.381	4.999		0.014	0.058	1.84	0.088	2		0.331	0.223	0.554
39_Am1	131	10	41.5807	0.9087	8.3801	0.0193	26.791	18.405	9.319	0.1201	6.2881	10.9534	1.3958	0.987	0.2193	0.1978	-0.13	1.57	100.214		Si–Ca&Li=15 Si–Mg&Li=13	0.313		OH,F,Cl	Ca	hastingsite			6.471	1.529	8		0.106	0.008	0.002	1.09	2.334	1.459	4.999		0.016	0.063	1.827	0.095	2.001		0.327	0.196	0.523
39_Am2	132	1	40.7384	1.3967	9.4412	0	27.1441	21.118	6.697	0.1194	4.4372	11.048	1.3913	1.1192	0.2038	0.3129	-0.18	1.39	99.2331		Si–Ca&Li=15 Si–Mg&Li=13	0.222		OH,F,Cl	Ca	hastingsite			6.459	1.541	8		0.167	0.224		0.801	2.76	1.049	5.001		0.016	0.038	1.877	0.069	2		0.359	0.226	0.585
39_Am2	133	2	40.4312	1.6979	9.0779	0	27.5823	19.97	8.46	0.1069	4.6617	11.1414	1.3592	1.1195	0.1791	0.2646	-0.15	1.35	99.6694		Si–Ca&Li=15 Si–Mg&Li=13	0.276		OH,F,Cl	Ca	hastingsite			6.394	1.606	8		0.202	0.086		1.005	2.608	1.099	5		0.014	0.034	1.888	0.063	1.999		0.353	0.226	0.579
39_Am2	134	3	41.1781	0.8816	8.9169	0	27.5867	20.525	7.849	0.1272	5.0447	10.9565	1.4067	0.9675	0.2139	0.2749	-0.16	1.53	99.712		Si–Ca&Li=15 Si–Mg&Li=13	0.256		OH,F,Cl	Ca	hastingsite			6.48	1.52	8		0.104	0.134		0.93	2.648	1.183	4.999		0.017	0.052	1.847	0.083	1.999		0.346	0.194	0.54
39_Am2	135	4	41.3121	0.9274	8.7794	0	27.7807	19.391	9.324	0.1222	5.5282	10.9773	1.4196	0.8909	0.2333	0.3294	-0.19	1.49	100.535		Si–Ca&Li=15 Si–Mg&Li=13	0.302		OH,F,Cl	Ca	hastingsite			6.436	1.564	8		0.109	0.048		1.093	2.466	1.284	5		0.016	0.06	1.832	0.091	1.999		0.337	0.177	0.514
39_Am2	140	9	41.4676	1.3254	8.8868	0	27.7366	20.525	8.015	0.1334	4.9316	10.986	1.3971	1.0269	0.1892	0.3525	-0.19	1.4	100.447		Si–Ca&Li=15 Si–Mg&Li=13	0.26		OH,F,Cl	Ca	hastingsite			6.484	1.516	8		0.156	0.122		0.942	2.631	1.15	5.001		0.018	0.054	1.841	0.088	2.001		0.336	0.205	0.541
39_Am2	141	10	41.1306	1.4427	8.7895	0	27.5136	21.378	6.819	0.1205	4.4878	11.2195	1.326	1.1187	0.2511	0.2955	-0.18	1.37	99.5689		Si–Ca&Li=15 Si–Mg&Li=13	0.223		OH,F,Cl	Ca	hastingsite			6.512	1.488	8		0.172	0.152		0.813	2.804	1.059	5		0.016	0.026	1.903	0.055	2		0.352	0.226	0.578
[truncated: 19 more columns]

## Sheet: Conditions
Acc. Pot. = 15.0 kV
Beam Curr. = 20.0 nA
Spot Size = 1.0 µm
El.	Line	Sp, Xtal	Pk Time (s)	Bk. Time (s)	Standard
Si	ka	2,TAP	20	10	Kk Hornblende, USNM 143965
Ti	ka	3,LIFH	30	15	Rutile, Astimex
Al	ka	2,TAP	30	15	Almandine, Astimex
Cr	ka	5,LIF	60	30	Chromite, USNM 117075
Fe	ka	3,LIFH	20	10	Kk Hornblende, USNM 143965
Mn	ka	5,LIF	30	15	Rhodonite, Astimex
Mg	ka	4,TAPL	20	10	Kk Augite, USNM 122142
Ca	ka	1,PETJ	30	15	Arenal Hornblende, USNM 111356
Na	ka	2,TAP	20	10	Albite, Astimex
K	ka	1,PETJ	30	15	Sanidine, Astimex
Cl	ka	4,PETL	20	10	Tugtupite, Astimex
F	ka	4,TAPL	20	10	Fluorite, Astimex
