# Supplementary material for: Granitic intrusions enhance strain localization and rapid mantle exhumation along an oceanic detachment fault
Source: Sci Adv. 2026 Jun 3;12(23):eaec6950. doi: 10.1126/sciadv.aec6950 (PMC13232567; doi:10.1126/sciadv.aec6950)
Supplement: Supplementary file 2 — Tables S1 to S6 [file sciadv.aec6950_tables_s1_to_s6.zip › SupplementaryTables/SuppTable1_Samples.xlsx]

## Sheet: Sample
Sample Name	Description	Site	Hole	Core	Section	Top offset in section (cm)	Bottom offset in section (cm)	Top depth CSF-A (m)	Bottom depth CSF-A (m)	Top depth CSF-B (m)	Bottom depth CSF-B (m)	Analyses performed in this study
402-U1614C-6R-3-W-37/44	Lherzolite	U1614	C	6	3	37	44	291.46	291.5	291.46	291.5	Oxygen/Hydrogen
402-U1614C-16R-3-W-123/129	Harzburgite	U1614	C	16	3	123	129	350.94	351	350.883	350.942	Oxygen/Hydrogen
402-U1614C-22R-1-W-49/55	Harzburgite	U1614	C	22	1	49	55	376.79	376.85	376.79	376.85	Oxygen/Hydrogen
402-U1614C-23R-1-W-15/21	Harzburgite	U1614	C	23	1	15	21	381.35	381.41	381.35	381.41	Oxygen/Hydrogen
402-U1614C-23R-1-W-113/118	Harzburgite	U1614	C	23	1	113	118	382.33	382.38	382.33	382.38	Oxygen/Hydrogen
402-U1612A-36R-1-W-34/39	mylonitic granite	U1612	A	36	1	34	39	333.84	333.89	333.77	333.81	Mineral Separation/Geochronology
402-U1612A-36R-1-W-40/42	mylonitic granite	U1612	A	36	1	40	42	333.9	333.92	333.817	333.833	Thin section/EBSD/Ti in quartz
402-U1612A-37R-1-W-27/32	mylonitic granite	U1612	A	37	1	27	32	334.27	334.32	334.27	334.32	Mineral Separation/Geochronology
402-U1612A-39R-1-W-73/77	protomylonitic granite	U1612	A	39	1	73	77	344.43	344.47	344.43	344.47	Thin section/EBSD/Ti in quartz/Al in amphibole
402-U1612A-39R-1-W-81/86	protomylonitic granite	U1612	A	39	1	81	86	344.51	344.56	344.51	344.56	Mineral Separation/Geochronology
402-U1614C-21R-1-W-32/38	undeformed granite	U1614	C	21	1	32	38	371.72	371.78	371.72	371.78	Mineral Separation/Geochronology
