# Supplementary material for: Granitic intrusions enhance strain localization and rapid mantle exhumation along an oceanic detachment fault
Source: Sci Adv. 2026 Jun 3;12(23):eaec6950. doi: 10.1126/sciadv.aec6950 (PMC13232567; doi:10.1126/sciadv.aec6950)
Supplement: Supplementary file 2 — Tables S1 to S6 [file sciadv.aec6950_tables_s1_to_s6.zip › SupplementaryTables/SuppTable6_TitaniteQuartz.xlsx]

## Sheet: Raw Data
				det.lim. (wt.%)	0.0012	0.0021	0.0046		0.0007	0.0011	0.0036		Relative Error (%)
SAMPLE	Type	Seq. #	Site Pt ID	SiO2	TiO2	Al2O3	FeO		Ti	Al	Fe		Ti %ERR	Al %ERR	Fe %ERR			Date	Time
QRM-A1	STD	19	1	100	0	0	0		0	0	0		15.961	2.23034	171.693			2024-09-26 12:51:38	2024-09-26 12:51:38
QRM-A1	STD	20	2	100	0	0	0		0	0	0		21.2884	1.93758	30.9942			2024-09-26 12:59:40	2024-09-26 12:59:40
QRM-A1	STD	21	3	100	0	0	0		0	0	0		13.9356	1.86482	40.3465			2024-09-26 13:07:42	2024-09-26 13:07:42
QRM-E	STD	22	1	99.9614	0.01522	0.02337	0		0.00912	0.01237	0		17.5979	1.6015	82.1325			2024-09-26 13:15:45	2024-09-26 13:15:45
QRM-E	STD	23	2	99.9667	0.01411	0.0192	0		0.00846	0.01016	0		32.1069	1.60491	54.3366			2024-09-26 13:23:47	2024-09-26 13:23:47
QRM-E	STD	24	3	99.9629	0.01587	0.02118	0		0.00951	0.01121	0		24.565	1.53161	65.3803			2024-09-26 13:31:50	2024-09-26 13:31:50
36R_007	UNK	25	1	100	0	0	0		0	0	0		27.4937	6.70207	57.3812			2024-09-26 13:39:57	2024-09-26 13:39:57
36R_007	UNK	26	2	100	0	0	0		0	0	0		17.9472	4.50569	1473.28			2024-09-26 13:48:00	2024-09-26 13:48:00
36R_007	UNK	27	3	99.999	0	0	0		0	0	0		22.9878	5.51202	202.559			2024-09-26 13:56:03	2024-09-26 13:56:03
36R_007	UNK	28	4	99.9984	0	0	0		0	0	0		24.4452	6.62536	129.377			2024-09-26 14:04:05	2024-09-26 14:04:05
36R_007	UNK	29	5	99.9993	0	0	0		0	0	0		28.0385	4.52995	308.231			2024-09-26 14:12:09	2024-09-26 14:12:09
36R_007	UNK	30	6	99.9943	0	0	0.00573		0	0	0.00446		20.4629	3.58105	36.9296			2024-09-26 14:20:11	2024-09-26 14:20:11
36R_006	UNK	31	1	100	0	0	0		0	0	0		26.4541	18.492	192.687			2024-09-26 14:28:15	2024-09-26 14:28:15
36R_006	UNK	32	2	99.9998	0	0	0		0	0	0		24.0175	2.75545	963.487			2024-09-26 14:36:18	2024-09-26 14:36:18
36R_006	UNK	33	3	99.9988	0	0	0		0	0	0		15.9647	4.12238	170.01			2024-09-26 14:44:20	2024-09-26 14:44:20
36R_006	UNK	34	4	100	0	0	0		0	0	0		34.2346	4.48432	68.9237			2024-09-26 14:52:23	2024-09-26 14:52:23
36R_006	UNK	35	5	100	0	0	0		0	0	0		19.0637	4.11331	41.6228			2024-09-26 15:00:25	2024-09-26 15:00:25
36R_006	UNK	36	6	100	0	0	0		0	0	0		19.8287	5.39294	13781.2			2024-09-26 15:08:28	2024-09-26 15:08:28
36R_005	UNK	37	1	99.9965	0	0	0		0	0	0		32.381	8.70388	59.6618			2024-09-26 15:16:32	2024-09-26 15:16:32
36R_005	UNK	38	2	99.9991	0	0	0		0	0	0		12.1753	2.48902	222.869			2024-09-26 15:24:34	2024-09-26 15:24:34
36R_005	UNK	39	3	100	0	0	0		0	0	0		19.8431	13.0631	341.49			2024-09-26 15:32:37	2024-09-26 15:32:37
36R_005	UNK	40	4	100	0	0	0		0	0	0		64.2385	4.67922	47.5809			2024-09-26 15:40:39	2024-09-26 15:40:39
36R_005	UNK	41	5	99.9997	0	0	0		0	0	0		18.3425	2.61371	616.978			2024-09-26 15:48:41	2024-09-26 15:48:41
36R_005	UNK	42	6	99.9976	0	0.0024	0		0	0.00127	0		13.921	54.13	96.3546			2024-09-26 15:56:44	2024-09-26 15:56:44
36R_004	UNK	43	1	99.9952	0	0	0.00482		0	0	0.00374		18.397	2.16037	43.25			2024-09-26 16:04:47	2024-09-26 16:04:47
36R_004	UNK	44	2	99.9927	0	0	0.00734		0	0	0.00571		37.0591	3.38093	28.5823			2024-09-26 16:12:50	2024-09-26 16:12:50
36R_004	UNK	45	3	99.9792	0	0	0.02077		0	0	0.01614		15.1321	4.4695	10.2253			2024-09-26 16:20:53	2024-09-26 16:20:53
36R_004	UNK	46	4	99.93	0.00345	0.04821	0.01839		0.00206	0.02552	0.01429		23.3577	2.68079	11.3549			2024-09-26 16:28:54	2024-09-26 16:28:54
36R_004	UNK	47	5	99.9891	0	0	0.01088		0	0	0.00846		19.9095	3.21146	19.4433			2024-09-26 16:36:57	2024-09-26 16:36:57
36R_004	UNK	48	6	99.9917	0	0	0.00831		0	0	0.00646		28.0453	4.56818	25.2211			2024-09-26 16:45:00	2024-09-26 16:45:00
36R_003	UNK	49	1	100	0	0	0		0	0	0		16.1652	2.38372	767.39			2024-09-26 16:53:04	2024-09-26 16:53:04
36R_003	UNK	50	2	100	0	0	0		0	0	0		30.5303	3.00692	60.2984			2024-09-26 17:01:05	2024-09-26 17:01:05
36R_003	UNK	51	3	99.9979	0.00126	0	0		0.00076	0	0		64.0961	3.04846	253.678			2024-09-26 17:09:08	2024-09-26 17:09:08
36R_002	UNK	52	1	99.998	0	0	0		0	0	0		32.7878	2.77721	102.701			2024-09-26 17:17:11	2024-09-26 17:17:11
36R_002	UNK	53	2	99.5069	0.00129	0.32871	0.16315		0.00077	0.17399	0.12682		62.9781	0.43383	1.51361			2024-09-26 17:25:15	2024-09-26 17:25:15
36R_002	UNK	54	3	99.9937	0	0	0.00634		0	0	0.00493		19.4702	2.74865	32.6393			2024-09-26 17:33:16	2024-09-26 17:33:16
36R_002	UNK	55	4	100	0	0	0		0	0	0		21.3466	6.67444	52.9109			2024-09-26 17:41:20	2024-09-26 17:41:20
36R_002	UNK	56	5	100	0	0	0		0	0	0		13.8243	2.90528	4189.11			2024-09-26 17:49:22	2024-09-26 17:49:22
36R_002	UNK	57	6	100	0	0	0		0	0	0		14.3817	2.25478	42.3294			2024-09-26 17:57:24	2024-09-26 17:57:24
36R_001	UNK	58	1	99.9995	0	0	0		0	0	0		28.1215	2.87498	382.05			2024-09-26 18:05:28	2024-09-26 18:05:28
36R_001	UNK	59	2	100	0	0	0		0	0	0		21.504	3.81508	989.457			2024-09-26 18:13:31	2024-09-26 18:13:31
36R_001	UNK	60	3	99.9994	0	0	0		0	0	0		18.2875	2.27846	349.713			2024-09-26 18:21:34	2024-09-26 18:21:34
36R_001	UNK	61	4	100	0	0	0		0	0	0		16.785	2.61758	40.7926			2024-09-26 18:29:37	2024-09-26 18:29:37
36R_001	UNK	62	5	99.9407	0	0.05846	0		0	0.03094	0		44.8683	2.24423	238.933			2024-09-26 18:37:40	2024-09-26 18:37:40
36R_001	UNK	63	6	100	0	0	0		0	0	0		28.8188	3.36804	101.874			2024-09-26 18:45:42	2024-09-26 18:45:42
39R_005	UNK	64	1	100	0	0	0		0	0	0		17.8868	6.60154	109.813			2024-09-26 18:53:47	2024-09-26 18:53:47
39R_005	UNK	65	2	99.9941	0	0	0.00592		0	0	0.0046		31.9349	2.74548	35.4926			2024-09-26 19:01:50	2024-09-26 19:01:50
39R_005	UNK	66	3	99.9998	0	0	0		0	0	0		25.0698	2.32431	1156.06			2024-09-26 19:09:52	2024-09-26 19:09:52
39R_005	UNK	67	4	99.9994	0	0	0		0	0	0		18.5865	2.1861	320.707			2024-09-26 19:17:56	2024-09-26 19:17:56
39R_005	UNK	68	5	99.9985	0	0	0		0	0	0		54.2139	2.19598	142.3			2024-09-26 19:25:58	2024-09-26 19:25:58
39R_004	UNK	69	1	99.9984	0	0	0		0	0	0		66.156	3.30879	126.55			2024-09-26 19:34:01	2024-09-26 19:34:01
39R_004	UNK	70	2	99.9997	0	0	0		0	0	0		23.3802	2.77329	755.766			2024-09-26 19:42:04	2024-09-26 19:42:04
39R_004	UNK	71	3	100	0	0	0		0	0	0		24.8861	2.38815	1141.76			2024-09-26 19:50:07	2024-09-26 19:50:07
39R_004	UNK	72	4	99.9986	0	0	0		0	0	0		33.1335	2.82885	153.304			2024-09-26 19:58:09	2024-09-26 19:58:09
39R_004	UNK	73	5	100	0	0	0		0	0	0		15.6062	2.36552	12349.6			2024-09-26 20:06:10	2024-09-26 20:06:10
39R_004	UNK	74	6	100	0	0	0		0	0	0		24.9964	2.51695	1389.11			2024-09-26 20:14:12	2024-09-26 20:14:12
39R_003	UNK	75	1	99.942	0.00131	0	0.05667		0.00079	0	0.04405		61.8118	3.22327	3.9322			2024-09-26 20:22:16	2024-09-26 20:22:16
39R_003	UNK	76	2	99.9444	0.00271	0	0.05289		0.00162	0	0.04111		29.9493	3.129	4.19675			2024-09-26 20:30:19	2024-09-26 20:30:19
39R_003	UNK	77	3	99.9534	0	0	0.04594		0	0	0.03571		121.641	2.81142	4.79921			2024-09-26 20:38:22	2024-09-26 20:38:22
39R_003	UNK	78	4	99.9689	0	0	0.03115		0	0	0.02422		72.0478	4.23983	6.96916			2024-09-26 20:46:25	2024-09-26 20:46:25
39R_003	UNK	79	5	99.9828	0	0	0.01723		0	0	0.0134		24.2311	2.39019	12.2236			2024-09-26 20:54:26	2024-09-26 20:54:26
39R_003	UNK	80	6	99.9848	0	0	0.01521		0	0	0.01182		38.207	2.84129	13.9487			2024-09-26 21:02:30	2024-09-26 21:02:30
39R_003	UNK	81	7	99.9868	0	0	0.01323		0	0	0.01028		42.8308	2.76275	15.9443			2024-09-26 21:10:34	2024-09-26 21:10:34
39R_002	UNK	82	1	100	0	0	0		0	0	0		34.4035	3.17217	59.0317			2024-09-26 21:18:36	2024-09-26 21:18:36
39R_002	UNK	83	2	100	0	0	0		0	0	0		24.6973	2.33484	552.654			2024-09-26 21:26:39	2024-09-26 21:26:39
39R_002	UNK	84	3	100	0	0	0		0	0	0		22.3258	1.88237	223.183			2024-09-26 21:34:43	2024-09-26 21:34:43
39R_002	UNK	85	4	100	0	0	0		0	0	0		19.046	2.13105	45.3925			2024-09-26 21:42:45	2024-09-26 21:42:45
39R_002	UNK	86	5	100	0	0	0		0	0	0		27.2782	2.34598	77.8341			2024-09-26 21:50:47	2024-09-26 21:50:47
39R_002	UNK	87	6	100	0	0	0		0	0	0		25.4589	2.85469	37.3581			2024-09-26 21:58:49	2024-09-26 21:58:49
39R_002	UNK	88	7	100	0	0	0		0	0	0		26.7351	2.21518	96.707			2024-09-26 22:06:51	2024-09-26 22:06:51
39R_001	UNK	89	1	100	0	0	0		0	0	0		67.5328	3.33511	25.114			2024-09-26 22:14:57	2024-09-26 22:14:57
39R_001	UNK	90	2	100	0	0	0		0	0	0		23.3825	3.26042	83.845			2024-09-26 22:22:58	2024-09-26 22:22:58
39R_001	UNK	91	3	99.9949	0	0	0.00514		0	0	0.00399		38.706	3.06479	40.3665			2024-09-26 22:31:01	2024-09-26 22:31:01
39R_001	UNK	92	4	99.9954	0	0	0		0	0	0		20.6079	2.55513	45.4775			2024-09-26 22:39:05	2024-09-26 22:39:05
39R_001	UNK	93	5	99.9916	0	0	0.00846		0	0	0.00657		16.8416	2.56501	24.7855			2024-09-26 22:47:07	2024-09-26 22:47:07
39R_001	UNK	94	6	99.9843	0	0	0.01572		0	0	0.01222		22.1018	2.83438	13.5395			2024-09-26 22:55:09	2024-09-26 22:55:09
QRM-D	STD	95	1	99.9179	0.00848	0.08161	0		0.00508	0.04119	0		169.095	1.63065	50.1251			2024-09-26 23:03:14	2024-09-26 23:03:14
QRM-D	STD	96	2	99.9264	0.00663	0.07097	0		0.00397	0.03957	0		30.7521	1.84098	58.7393			2024-09-26 23:11:17	2024-09-26 23:11:17
QRM-D	STD	97	3	99.9178	0.00734	0.08219	0		0.0044	0.0405	0		132.396	1.61667	57.4338			2024-09-26 23:19:19	2024-09-26 23:19:19
QRM-G	STD	98	1	99.9423	0.05273	0.00493	0		0.03161	0.00261	0		1.94658	2.02265	72.3308			2024-09-26 23:27:25	2024-09-26 23:27:25
QRM-G	STD	99	2	99.9435	0.0536	0.00289	0		0.03213	0.00153	0		1.91385	1.95471	85.7159			2024-09-26 23:35:26	2024-09-26 23:35:26
QRM-G	STD	100	3	99.9401	0.0564	0.00348	0		0.0338	0.00184	0		1.79842	1.86105	158.463			2024-09-26 23:43:27	2024-09-26 23:43:27
								Standards (QRM)
									Ti	Al
								A1	0	var.
								E	90	115
								D	45	770
								G	300	20
								Quartz reference Materials (QRM-M21) prepared for LSU by Will Nachlas
								(Avg. approx. values in ppm, Jul 2021)
				det.lim. (wt.%)	0.0008	0.0017	0.0037		0.0005	0.0009	0.0029		Relative Error (%)
SAMPLE ID	Type	Seq. #	Site Pt ID	SiO2	TiO2	Al2O3	FeO		Ti	Al	Fe		Ti %ERR	Al %ERR	Fe %ERR			Date	Time
QRM-A1	STD	10	1	100	0	0	0		0	0	0		14.7176	2.16878	69.8015			2025-04-15 08:06:12	2025-04-15 08:06:12
QRM-A1	STD	11	2	100	0	0	0		0	0	0		20.9393	1.88042	72.4977			2025-04-14 19:14:14	2025-04-14 19:14:14
QRM-A1	STD	12	3	100	0	0	0		0	0	0		13.9105	1.72943	75.9421			2025-04-14 19:22:17	2025-04-14 19:22:17
QRM-E	STD	13	1	99.964	0.01435	0.02165	0		0.00860139	0.0114593	0		17.1632	1.5147	29.4421			2025-04-14 19:30:20	2025-04-14 19:30:20
QRM-E	STD	14	2	99.9639	0.01622	0.01987	0		0.00972227	0.0105172	0		32.3477	1.59223	54.1538			2025-04-14 19:38:23	2025-04-14 19:38:23
QRM-E	STD	15	3	99.9621	0.01529	0.02264	0		0.00916483	0.0119834	0		22.617	1.55627	23.0427			2025-04-14 19:46:26	2025-04-14 19:46:26
36R_AMS	Sample 1	16	1	99.9917	0.00362	0	0.00468		0.00216983	0	0.00363776		25.8166	6.23762	64.0799			2025-04-14 19:54:29	2025-04-14 19:54:29
36R_AMS	Sample 1	17	2	100	0	0	0		0	0	0		16.5509	4.44396	44.0695			2025-04-14 20:02:32	2025-04-14 20:02:32
36R_AMS	Sample 1	18	3	100	0	0	0		0	0	0		22.1005	5.41942	64.6839			2025-04-14 20:10:34	2025-04-14 20:10:34
36R_AMS	Sample 1	19	4	99.9962	0.00384	0	0		0.0023017	0	0		22.9932	6.14635	41.0995			2025-04-14 20:18:37	2025-04-14 20:18:37
36R_AMS	Sample 1	20	5	100	0	0	0		0	0	0		28.0609	4.24773	16.1144			2025-04-14 20:26:40	2025-04-14 20:26:40
36R_AMS	Sample 1	21	6	100	0	0	0		0	0	0		19.5953	3.54237	46.2612			2025-04-14 20:34:43	2025-04-14 20:34:43
36R_AMS	Sample 1	22	7	100	0	0	0		0	0	0		25.6605	17.9576	74.3018			2025-04-14 20:42:46	2025-04-14 20:42:46
36R_AMS	Sample 1	23	8	100	0	0	0		0	0	0		23.554	2.70558	55.3656			2025-04-14 20:50:49	2025-04-14 20:50:49
36R_AMS	Sample 1	24	9	100	0	0	0		0	0	0		15.4858	3.94677	23.5967			2025-04-14 20:58:52	2025-04-14 20:58:52
36R_AMS	Sample 1	25	10	100	0	0	0		0	0	0		34.6968	4.35203	29.6872			2025-04-14 21:06:54	2025-04-14 21:06:54
36R_AMS	Sample 1	26	11	100	0	0	0		0	0	0		17.9161	4.17049	54.2131			2025-04-14 21:14:57	2025-04-14 21:14:57
36R_AMS	Sample 1	27	12	99.9904	0	0.00341	0.00622		0	0.00180491	0.00483481		19.6661	5.00573	73.0871			2025-04-14 21:23:00	2025-04-14 21:23:00
36R_AMS	Sample 1	28	13	99.9934	0.00271	0	0.00394		0.00162437	0	0.00306256		31.4873	8.6151	35.6808			2025-04-14 21:31:03	2025-04-14 21:31:03
36R_AMS	Sample 1	29	14	100	0	0	0		0	0	0		11.2378	2.44048	40.5729			2025-04-14 21:39:06	2025-04-14 21:39:06
36R_AMS	Sample 1	30	15	100	0	0	0		0	0	0		19.8431	12.649	10.6413			2025-04-14 21:47:09	2025-04-14 21:47:09
36R_AMS	Sample 1	31	16	100	0	0	0		0	0	0		63.7182	4.56973	48.5354			2025-04-14 21:55:12	2025-04-14 21:55:12
36R_AMS	Sample 1	32	17	100	0	0	0		0	0	0		17.0218	2.59123	56.7605			2025-04-14 22:03:14	2025-04-14 22:03:14
36R_AMS	Sample 1	33	18	100	0	0	0		0	0	0		13.4477	52.6901	58.2596			2025-04-14 22:11:17	2025-04-14 22:11:17
36R_AMS	Sample 1	34	19	100	0	0	0		0	0	0		17.8138	2.12602	71.0876			2025-04-14 22:19:20	2025-04-14 22:19:20
36R_AMS	Sample 1	35	20	100	0	0	0		0	0	0		36.166	3.21188	62.7118			2025-04-14 22:27:23	2025-04-14 22:27:23
36R_AMS	Sample 1	36	21	100	0	0	0		0	0	0		15.0413	4.35955	21.0233			2025-04-14 22:35:26	2025-04-14 22:35:26
36R_CBS	Sample 1	37	1	99.9966	0.00342	0	0		0.00204995	0	0		22.372	2.49233	31.0242			2025-04-14 22:43:29	2025-04-14 22:43:29
36R_CBS	Sample 1	38	2	100	0	0	0		0	0	0		19.5432	3.00239	18.6637			2025-04-14 22:51:32	2025-04-14 22:51:32
36R_CBS	Sample 1	39	3	100	0	0	0		0	0	0		27.0637	4.34068	24.6861			2025-04-14 22:59:34	2025-04-14 22:59:34
36R_CBS	Sample 1	40	4	100	0	0	0		0	0	0		15.2163	2.20089	71.9382			2025-04-14 23:07:37	2025-04-14 23:07:37
36R_CBS	Sample 1	41	5	99.99	0	0.00412	0.00589		0	0.00218072	0.0045783		28.6374	2.92934	36.7886			2025-04-14 23:15:40	2025-04-14 23:15:40
36R_CBS	Sample 1	42	6	100	0	0	0		0	0	0		59.0902	3.0009	26.8374			2025-04-14 23:23:43	2025-04-14 23:23:43
36R_CBS	Sample 1	43	7	100	0	0	0		0	0	0		31.8566	2.68223	34.2088			2025-04-14 23:31:46	2025-04-14 23:31:46
36R_BG	Sample 1	44	1	99.9929	0.00298	0	0.00416		0.00178621	0	0.00323357		64.0172	0.426064	63.3619			2025-04-14 23:39:49	2025-04-14 23:39:49
36R_BG	Sample 1	45	2	100	0	0	0		0	0	0		18.5259	2.7907	29.6184			2025-04-14 23:47:52	2025-04-14 23:47:52
36R_BG	Sample 1	46	3	100	0	0	0		0	0	0		20.5376	6.14315	62.6889			2025-04-14 23:55:54	2025-04-14 23:55:54
36R_BG	Sample 1	47	4	100	0	0	0		0	0	0		13.4552	2.73329	67.8403			2025-04-15 00:03:57	2025-04-15 00:03:57
36R_BG	Sample 1	48	5	100	0	0	0		0	0	0		14.3961	2.13144	54.4581			2025-04-15 00:12:00	2025-04-15 00:12:00
36R_BG	Sample 1	49	6	100	0	0	0		0	0	0		27.3369	2.66166	21.2209			2025-04-15 00:20:03	2025-04-15 00:20:03
36R_BG	Sample 1	50	7	100	0	0	0		0	0	0		20.3191	3.51903	61.5716			2025-04-15 00:28:06	2025-04-15 00:28:06
36R_BG	Sample 1	51	8	99.9921	0.00359	0	0.00427		0.00215185	0	0.00331907		18.3405	2.10507	68.0875			2025-04-15 00:36:09	2025-04-15 00:36:09
36R_BG	Sample 1	52	9	100	0	0	0		0	0	0		16.8488	2.43592	45.8708			2025-04-15 00:44:12	2025-04-15 00:44:12
36R_BG	Sample 1	53	10	100	0	0	0		0	0	0		44.4824	2.08848	68.3976			2025-04-15 00:52:14	2025-04-15 00:52:14
36R_BG	Sample 1	54	11	99.9959	0	0	0.00408		0	0	0.00317138		29.3375	3.22961	71.4418			2025-04-15 01:00:17	2025-04-15 01:00:17
36R_PL	Sample 1	55	1	100	0	0	0		0	0	0		28.5445	1.59613	52.7106			2025-04-15 01:08:20	2025-04-15 01:08:20
36R_PL	Sample 1	56	2	100	0	0	0		0	0	0		23.0428	3.04371	25.286			2025-04-15 01:16:23	2025-04-15 01:16:23
36R_PL	Sample 1	57	3	100	0	0	0		0	0	0		48.5639	3.7753	74.1918			2025-04-15 01:24:26	2025-04-15 01:24:26
36R_PL	Sample 1	58	4	99.9924	0.00348	0	0.00412		0.00208591	0	0.00320248		50.565	3.70048	61.2247			2025-04-15 01:32:29	2025-04-15 01:32:29
36R_PL	Sample 1	59	5	99.9899	0.00298	0.00122	0.00587		0.00178621	0.000645746	0.00456275		46.2206	2.30983	64.0889			2025-04-15 01:40:32	2025-04-15 01:40:32
36R_PL	Sample 1	60	6	99.9899	0.00357	0	0.00649		0.00213986	0	0.00504468		25.2779	0.90735	31.1775			2025-04-15 01:48:34	2025-04-15 01:48:34
39R_AMS	Sample 2		1	100	0	0	0		0	0	0		17.0014	6.22789	26.3075			2025-04-15 01:56:37	2025-04-15 01:56:37
39R_AMS	Sample 2		2	100	0	0	0		0	0	0		31.7688	2.53847	35.04			2025-04-15 02:04:40	2025-04-15 02:04:40
39R_AMS	Sample 2		3	100	0	0	0		0	0	0		25.308	2.36545	41.3921			2025-04-15 02:12:43	2025-04-15 02:12:43
39R_AMS	Sample 2		4	100	0	0	0		0	0	0		18.449	2.10237	28.5917			2025-04-15 02:20:46	2025-04-15 02:20:46
39R_AMS	Sample 2		5	100	0	0	0		0	0	0		50.1099	2.03238	52.7399			2025-04-15 02:28:49	2025-04-15 02:28:49
39R_AMS	Sample 2		6	100	0	0	0		0	0	0		67.2013	3.3293	23.2113			2025-04-15 02:36:52	2025-04-15 02:36:52
39R_AMS	Sample 2		7	100	0	0	0		0	0	0		22.2556	2.64405	30.6697			2025-04-15 02:44:54	2025-04-15 02:44:54
39R_AMS	Sample 2		8	100	0	0	0		0	0	0		23.8608	2.24391	25.1149			2025-04-15 02:52:57	2025-04-15 02:52:57
39R_AMS	Sample 2		9	100	0	0	0		0	0	0		31.235	2.72418	62.725			2025-04-15 03:01:00	2025-04-15 03:01:00
39R_AMS	Sample 2		10	100	0	0	0		0	0	0		15.4533	2.19284	23.7765			2025-04-15 03:09:03	2025-04-15 03:09:03
39R_AMS	Sample 2		11	100	0	0	0		0	0	0		23.4441	2.32516	56.042			2025-04-15 03:17:06	2025-04-15 03:17:06
39R_AMS	Sample 2		12	100	0	0	0		0	0	0		58.0907	3.0086	49.4992			2025-04-15 03:25:09	2025-04-15 03:25:09
39R_AMS	Sample 2		13	100	0	0	0		0	0	0		28.0415	3.175	74.8995			2025-04-15 03:33:12	2025-04-15 03:33:12
39R_AMS	Sample 2		14	100	0	0	0		0	0	0		122.687	2.69559	22.4639			2025-04-15 03:41:14	2025-04-15 03:41:14
39R_CBS	Sample 2		1	99.9399	0.00268	0	0.0574		0.00160639	0	0.044617		70.4339	4.13087	62.4332			2025-04-15 03:49:17	2025-04-15 03:49:17
39R_CBS	Sample 2		2	100	0	0	0		0	0	0		24.6745	2.23817	11.9399			2025-04-15 03:57:20	2025-04-15 03:57:20
39R_CBS	Sample 2		3	100	0	0	0		0	0	0		38.0045	2.68644	75.2733			2025-04-15 04:05:23	2025-04-15 04:05:23
39R_CBS	Sample 2		4	100	0	0	0		0	0	0		43.4604	2.69009	73.5995			2025-04-15 04:13:26	2025-04-15 04:13:26
39R_CBS	Sample 2		5	99.9532	0	0	0.0468		0	0	0.0363776		34.0595	2.97486	17.6808			2025-04-15 04:21:29	2025-04-15 04:21:29
39R_CBS	Sample 2		6	99.9613	0	0	0.0387		0	0	0.0300815		22.8104	2.3304	11.5804			2025-04-15 04:29:32	2025-04-15 04:29:32
39R_CBS	Sample 2		7	100	0	0	0		0	0	0		21.6449	1.82138	49.1067			2025-04-15 04:37:34	2025-04-15 04:37:34
39R_CBS	Sample 2		8	100	0	0	0		0	0	0		17.6385	1.96568	12.3419			2025-04-15 04:45:37	2025-04-15 04:45:37
39R_CBS	Sample 2		9	100	0	0	0		0	0	0		26.2334	2.26293	69.715			2025-04-15 04:53:40	2025-04-15 04:53:40
39R_CBS	Sample 2		10	99.9583	0	0	0.0417		0	0	0.0324134		24.4278	2.81901	57.9281			2025-04-15 05:01:43	2025-04-15 05:01:43
39R_BG	Sample 2		1	100	0	0	0		0	0	0		26.7324	2.14695	68.0788			2025-04-15 05:09:46	2025-04-15 05:09:46
39R_BG	Sample 2		2	100	0	0	0		0	0	0		64.2034	3.3171	67.6341			2025-04-15 05:17:49	2025-04-15 05:17:49
39R_BG	Sample 2		3	100	0	0	0		0	0	0		23.7823	3.0674	66.1801			2025-04-15 05:25:52	2025-04-15 05:25:52
39R_BG	Sample 2		4	100	0	0	0		0	0	0		36.0779	2.914	66.4293			2025-04-15 05:33:54	2025-04-15 05:33:54
39R_BG	Sample 2		5	100	0	0	0		0	0	0		20.6718	2.59141	20.3718			2025-04-15 05:41:57	2025-04-15 05:41:57
39R_BG	Sample 2		6	99.9352	0	0	0.0648		0	0	0.050369		15.5566	2.37802	60.6424			2025-04-15 05:50:00	2025-04-15 05:50:00
39R_BG	Sample 2		7	100	0	0	0		0	0	0		20.7978	2.61131	19.6923			2025-04-15 05:58:03	2025-04-15 05:58:03
39R_BG	Sample 2		8	100	0	0	0		0	0	0		163.177	1.65071	14.0128			2025-04-15 06:06:06	2025-04-15 06:06:06
39R_BG	Sample 2		9	100	0	0	0		0	0	0		30.8597	1.75464	23.0772			2025-04-15 06:14:09	2025-04-15 06:14:09
39R_PL	Sample 2		1	99.9478	0.00294	0	0.0493		0.00176224	0	0.0383209		125.895	1.56316	31.0932			2025-04-15 06:22:12	2025-04-15 06:22:12
39R_PL	Sample 2		2	99.9622	0	0	0.0378		0	0	0.0293819		1.95125	1.98503	33.053			2025-04-15 06:30:14	2025-04-15 06:30:14
39R_PL	Sample 2		3	99.9538	0	0	0.0462		0	0	0.0359113		1.76916	1.81749	62.2742			2025-04-15 06:38:17	2025-04-15 06:38:17
39R_PL	Sample 2		4	100	0	0	0		0	0	0		1.73044	1.88375	43.8878			2025-04-15 06:46:20	2025-04-15 06:46:20
39R_PL	Sample 2		5	100	0	0	0		0	0	0		1.93796	1.95921	13.1354			2025-04-15 06:54:23	2025-04-15 06:54:23
39R_PL	Sample 2		6	100	0	0	0		0	0	0		1.76425	1.71217	22.2854			2025-04-15 07:02:26	2025-04-15 07:02:26
QRM-D	STD	95	1	99.9179	0.00746	0.15087	0		0.00447152	0.0798555	0		167.049	1.60293	51.4439			2025-04-15 07:10:29	2025-04-15 07:10:29
QRM-D	STD	96	2	99.9264	0.00697	0.14796	0		0.00417782	0.0783152	0		28.3873	1.7852	71.5804			2025-04-15 07:18:32	2025-04-15 07:18:32
QRM-D	STD	97	3	99.9178	0.00726	0.14298	0		0.00435164	0.0756793	0		127.683	1.56865	19.4812			2025-04-15 07:26:34	2025-04-15 07:26:34
QRM-G	STD	98	1	99.9423	0.05187	0.00421	0		0.0310909	0.00222835	0		1.82044	1.87924	24.8835			2025-04-15 07:34:37	2025-04-15 07:34:37
QRM-G	STD	99	2	99.9435	0.05063	0.00387	0		0.0303476	0.00204839	0		1.81663	1.91894	59.6502			2025-04-15 07:42:40	2025-04-15 07:42:40
QRM-G	STD	100	3	99.9401	0.0497	0.00378	0		0.0297902	0.00200075	0		1.76371	1.81732	67.2565			2025-04-15 07:50:43	2025-04-15 07:50:43

## Sheet: TitaniQ Calc
			Thomas et al (2010) Calibration
SAMPLE	Seq. #	Site Pt ID	Ti (ppm)	XTiO2	aTiO2	P (kbar)	T (°C)	+	-		Ti %ERR			XTiO2	aTiO2	P (kbar)	T (°C)			XTiO2	aTiO2	P (kbar)	T (°C)
36R_004	16	1	20.6	2.58731e-05	1	2	448.07	10.3312	11.8156		16.387		23.9757	3.01128e-05	1	2	458.401		17.2243	2.16333e-05	1	2	436.254
36R_003	17	2	7.6	9.54556e-06	1	2	386.825	6.59546	7.30808		12.3205		8.53636	1.07216e-05	1	2	393.421		6.66364	8.36951e-06	1	2	379.517
36R_002	18	3	7.7	9.67115e-06	1	2	387.561	7.56414	8.51448		14.1979		8.79324	1.10442e-05	1	2	395.125		6.60676	8.29806e-06	1	2	379.046
36R_AMS	S1	1	21.6838	2.72343e-05	1	2	451.528	15.9038	19.6867		25.8166		27.2818	3.4265e-05	1	2	467.432		16.0858	2.02034e-05	1	2	431.841
36R_AMS	S1	4	23.0016	2.88893e-05	1	2	455.548	14.4617	17.4729		22.9932		28.2904	3.55317e-05	1	2	470.01		17.7128	2.22469e-05	1	2	438.075
36R_AMS	S1	13	16.2329	2.03882e-05	1	2	432.425	18.0342	23.4836		31.4873		21.3442	2.68077e-05	1	2	450.46		11.1216	1.39686e-05	1	2	408.942
36R_CBS	S1	1	20.4858	2.57296e-05	1	2	447.697	13.796	16.5891		22.372		25.0689	3.14857e-05	1	2	461.493		15.9027	1.99735e-05	1	2	431.108
36R_BG	S1	1	17.8502	2.24195e-05	1	2	438.58	33.8819	61.078		64.0172		29.2774	3.67713e-05	1	2	472.462		6.42299	8.06726e-06	1	2	377.502
36R_BG	S1	8	21.5041	2.70086e-05	1	2	450.964	11.5756	13.4538		18.3405		25.4481	3.19619e-05	1	2	462.54		17.5601	2.20552e-05	1	2	437.51
36R_PL	S1	4	20.8452	2.6181e-05	1	2	448.865	28.6182	44.4718		50.565		31.3856	3.94189e-05	1	2	477.483		10.3048	1.29428e-05	1	2	404.393
36R_PL	S1	5	17.8502	2.24195e-05	1	2	438.58	25.7328	38.3593		46.2206		26.1007	3.27815e-05	1	2	464.313		9.59972	1.20572e-05	1	2	400.22
36R_PL	S1	6	21.3843	2.68581e-05	1	2	450.587	15.5594	19.1731		25.2779		26.7898	3.3647e-05	1	2	466.146		15.9788	2.00691e-05	1	2	431.413
39R_CBS	S1	1	16.0532	2.01625e-05	1	2	431.711	35.9234	70.326		70.4339		27.3601	3.43633e-05	1	2	467.634		4.7463	5.96135e-06	1	2	361.385
39R_003	19	4	7.9	9.92235e-06	1	2	389.008	11.3085	13.5679		21.7162		9.61558	1.20771e-05	1	2	400.317		6.18442	7.76761e-06	1	2	375.441
39R_003	20	5	16.2	2.03469e-05	1	2	432.295	10.0368	11.5129		16.6616		18.8992	2.37369e-05	1	2	442.332		13.5008	1.69568e-05	1	2	420.782
39R_PL	S2	1	17.6106	2.21185e-05	1	2	437.698	57.4253	78.3824		125.895		39.7815	4.99634e-05	1	2	495.123		4.56033	5.72777e-06	1	2	359.315
Thomas et al (2010) TitaniQ solubility Calibration
R (Gas Con.)	8.3145	J/K
T	in kelvin
Nachlas et al (2014; G3)
aTiO2 based on various potential Ti-bearing phases
	aTiO2
Rutile	1	(Ghent & Stout, 1984; Kawa-saki and Osanai, 2008; Storm and Spear, 2009; Ashley et al., 2013; Kidder et al., 2013)
Anatase	1	(Haertel et al, 2013)
Ilmenite	0.7 to 1	(Peterman and Grove, 2010; Mene-gon et al., 2011; Spear et al., 2012)
Titanite	0.6	(Behr & Platt, 2011)
